# Supplementary material for: Distribution of the Unionida (Bivalvia, Paleoheterodonta) from Argentina and its conservation in the Southern Neotropical Region
Source: PLoS One. 2018 Sep 11;13(9):e0203616. doi: 10.1371/journal.pone.0203616 (PMC6133346; doi:10.1371/journal.pone.0203616)
Supplement: S1 Appendix — (XLSX) [file pone.0203616.s001.xlsx]

## Sheet: Hoja1
Taxonomic identification	Locality	Province	Latitude	Longitude	Year of collect	Museum	Catalog number
Anodontites (A.) elongatus	Cocha Endara, Comuna Boca Amigos	Ciudad Autonoma de Buenos Aires	-	-	1920	MACN	37102
Anodontites (A.) lucidus	Gualeguay. Río Gualeguay	Entre Ríos	-33.16	-59.2929	-	MLP	5933
Anodontites (A.) lucidus	Concepción del Uruguay. Arroyo de la China	Entre Ríos	-32.5082	-58.2684	1961	MLP	5855
Anodontites (A.) lucidus	Arroyo Gualeguaycito	Entre Ríos	-31.0788	-58.1439	-	MLP	5814
Anodontites (A.) lucidus	Salto Grande. Río Uruguay	Entre Ríos	-31.0738	-57.8823	1964	MLP	5784
Anodontites (A.) lucidus	Chajari. Arroyo Tiguá	Entre Ríos	-30.7032	-58.0305	-	MLP	5843
Anodontites (A.) lucidus	Arroyo Tiguá	Entre Ríos	-30.6779	-58.0138	1964	MLP	5773
Anodontites (A.) lucidus	Arroyo Tiguá	Entre Ríos	-30.6779	-58.0138	1964	MLP	6020
Anodontites (A.) lucidus	Chajari. Río Tiguá	Entre Ríos	-30.6744	-58.0076	-	MLP	6592
Anodontites (A.) lucidus	Río Santa Lucía	Corrientes	-28.1946	-58.2996	-	MLP	5802
Anodontites (A.) lucidus	Arroyo El Salvador afluente del Uruguay	Entre Ríos	-	-	-	MLP	5849
Anodontites (A.) patagonicus	Punta Piedras	Buenos Aires	-35.445	-57.1265	1919	MACN	9719
Anodontites (A.) patagonicus	Arroyo Juan Blanco	Buenos Aires	-35.1598	-57.4552	1950	MLP	1910
Anodontites (A.) patagonicus	La Plata. Arroyo El Pescado a 20 Km de La Plata	Buenos Aires	-34.9725	-57.7952	-	MLP	2793-1
Anodontites (A.) patagonicus	Magdalena. Punta Blanca	Buenos Aires	-34.9348	-57.6822	1950	MLP	1194
Anodontites (A.) patagonicus	Magdalena. Punta Blanca	Buenos Aires	-34.9348	-57.6822	1950	MLP	1262
Anodontites (A.) patagonicus	Ensenada	Buenos Aires	-34.8611	-57.9139	1901	MLP	2032
Anodontites (A.) patagonicus	Río de la Plata	Buenos Aires	-34.8592	-57.635	1920	MLP	1973
Anodontites (A.) patagonicus	Río Baradero	Buenos Aires	-34.8507	-57.8875	1945	MACN	25944
Anodontites (A.) patagonicus	Ensenada. Río Santiago	Buenos Aires	-34.843	-57.9117	-	MLP	7578
Anodontites (A.) patagonicus	Ensenada. Punta del Monte. Río Santiago. Río de la Plata	Buenos Aires	-34.843	-57.9117	1923	MLP	1787-2
Anodontites (A.) patagonicus	Punta Lara	Buenos Aires	-34.8254	-57.9684	1912	MACN	9485
Anodontites (A.) patagonicus	Punta Lara	Buenos Aires	-34.8254	-57.9684	1919	MACN	30383
Anodontites (A.) patagonicus	Ensenada. Punta Lara. Río de La Plata	Buenos Aires	-34.8133	-57.9746	1922	MLP	1790
Anodontites (A.) patagonicus	Ensenada. Punta Lara	Buenos Aires	-34.8133	-57.9746	-	MLP	7573
Anodontites (A.) patagonicus	Ensenada. Punta Lara	Buenos Aires	-34.8133	-57.9746	1949	MLP	7577
Anodontites (A.) patagonicus	Punta Lara. Río de la Plata	Buenos Aires	-34.8075	-57.9794	1919	MACN	9568
Anodontites (A.) patagonicus	Punta Lara. Río de la Plata	Buenos Aires	-34.8075	-57.9794	1919	MACN	9569
Anodontites (A.) patagonicus	Costa de Quilmes	Buenos Aires	-34.7041	-58.2317	1917	MACN	32015
Anodontites (A.) patagonicus	Arroyo Sarandí	Buenos Aires	-34.6802	-58.3397	1918	MACN	9540
Anodontites (A.) patagonicus	Arroyo Sarandí	Buenos Aires	-34.6802	-58.3397	1919	MACN	9703
Anodontites (A.) patagonicus	Puerto Nuevo	Ciudad Autónoma de Buenos Aires	-34.5806	-58.3793	1920	MACN	11100
Anodontites (A.) patagonicus	Olivos	Buenos Aires	-34.5	-58.4856	1919	MACN	9735
Anodontites (A.) patagonicus	Río Las Conchas. Campo de Mayo	Buenos Aires	-34.4914	-58.6008	1919	MACN	9556
Anodontites (A.) patagonicus	Anchorena. Río de la Plata	Buenos Aires	-34.4869	-58.4804	1919	MACN	9735
Anodontites (A.) patagonicus	Anchorena. Río de la Plata	Buenos Aires	-34.4869	-58.4804	1926	MACN	30386
Anodontites (A.) patagonicus	Río de la Plata	Buenos Aires	-34.4855	-58.456	-	MACN	11713
Anodontites (A.) patagonicus	Río de la Plata	Buenos Aires	-34.4855	-58.456	1945	MACN	25945
Anodontites (A.) patagonicus	-	Buenos Aires	-34.4833	-58.5322	1917	MACN	9502
Anodontites (A.) patagonicus	Río Luján. boca del Arroyo Pajarito	Buenos Aires	-34.4246	-58.5399	1934	MACN	30391
Anodontites (A.) patagonicus	Río Luján	Buenos Aires	-34.3726	-58.6558	-	MACN	9097
Anodontites (A.) patagonicus	Río Luján	Buenos Aires	-34.3726	-58.6558	1917	MACN	9344
Anodontites (A.) patagonicus	Río Luján	Buenos Aires	-34.3726	-58.6558	-	MACN	19404
Anodontites (A.) patagonicus	Río San Antonio de Areco	Buenos Aires	-34.2721	-59.6329	1925	MACN	37611
Anodontites (A.) patagonicus	Arroyo Brazo Chico. a 10 Km de Río Uruguay	Entre Ríos	-33.8092	-58.6041	1992	MLP	5270
Anodontites (A.) patagonicus	Alto Pencoso	San Luis	-33.4327	-66.9302	1914	MLP	2792
Anodontites (A.) patagonicus	Río Paraná. San Nicolás	Buenos Aires	-33.3316	-60.2053	-	MACN	5249
Anodontites (A.) patagonicus	Laguna Las Tejitas. San Nicolás. F.C.C.A.	Buenos Aires	-33.3037	-60.2372	1919	MACN	9763
Anodontites (A.) patagonicus	Laguna Las Tejitas. San Nicolás. F.C.C.A.	Entre Ríos	-33.3037	-60.2372	1933	MACN	21504
Anodontites (A.) patagonicus	Río Uruguay. Puerto Basilio	Entre Ríos	-33.257	-58.4362	-	MACN	911
Anodontites (A.) patagonicus	Gualeguaychú. Parque Ñandubaysal	Entre Ríos	-33.0661	-58.3869	2002	MLP	6997-4
Anodontites (A.) patagonicus	Gualeguaychú	Entre Ríos	-33.015	-58.5263	1950	MLP	1925
Anodontites (A.) patagonicus	Gualeguaychú	Entre Ríos	-33.0122	-58.5249	1920	MACN	11952
Anodontites (A.) patagonicus	Rosario	Santa Fe	-32.9427	-60.6673	-	MLP	7572
Anodontites (A.) patagonicus	Concepción del Uruguay. Arroyo de la China	Entre Ríos	-32.5082	-58.2684	1961	MLP	5951
Anodontites (A.) patagonicus	Arroyo Nogoyá	Entre Ríos	-32.488	-59.7716	-	MLP	5977
Anodontites (A.) patagonicus	Arroyo Nogoyá	Entre Ríos	-32.488	-59.7716	1960	MLP	6579
Anodontites (A.) patagonicus	Camino entre Paraná y Concepción del Uruguay. Arroyo Nogoyá	Entre Ríos	-32.463	-59.7712	-	MLP	5970
Anodontites (A.) patagonicus	Entre Concepción del Uruguay y Colón. Arroyo Urquiza	Entre Ríos	-32.3393	-58.2636	1961	MLP	5824
Anodontites (A.) patagonicus	-	Entre Ríos	-32.0359	-59.2989	-	MACN	9258
Anodontites (A.) patagonicus	-	Entre Ríos	-32.0359	-59.2989	1917	MACN	9376
Anodontites (A.) patagonicus	-	Entre Ríos	-32.0359	-59.2989	-	MACN	29945
Anodontites (A.) patagonicus	-	Entre Ríos	-32.0359	-59.2989	-	MACN	37719
Anodontites (A.) patagonicus	Diamante. Isla Los Chepes	Entre Ríos	-31.9069	-60.7531	-	MLP	6484
Anodontites (A.) patagonicus	Río Santa Fe. frente a la ciudad de Santa Fe	Santa Fe	-31.675	-60.7244	-	MLP	6583
Anodontites (A.) patagonicus	Arroyo Don Felipe. Colastiné	Santa Fe	-31.672	-60.563	-	MACN	9490
Anodontites (A.) patagonicus	Arroyo Don Felipe. Colastiné	Santa Fe	-31.672	-60.563	1959	MACN	14346
Anodontites (A.) patagonicus	Arroyo El Tala. Nueva Escocia	Entre Ríos	-31.6424	-58.0333	-	MACN	17305
Anodontites (A.) patagonicus	Ciudad de Santa Fe. Laguna Gaudalupe	Santa Fe	-31.5803	-60.629	1963	MLP	5761
Anodontites (A.) patagonicus	Guadalupe. Laguna Gaudalupe	Santa Fe	-31.5803	-60.629	1961	MLP	5818
Anodontites (A.) patagonicus	Laguna Guadalupe	Santa Fe	-31.5803	-60.629	1945	MLP	1771-2
Anodontites (A.) patagonicus	Laguna San Pedro	Santa Fe	-31.3852	-60.5166	-	MLP	6029
Anodontites (A.) patagonicus	Laguna Paiva	Santa Fe	-31.2749	-60.6161	1965	MLP	6000
Anodontites (A.) patagonicus	Concordia. Arroyo Gualeguaycito	Entre Ríos	-31.0788	-58.1439	1970	MLP	5791
Anodontites (A.) patagonicus	Arroyo Gualeguaycito	Entre Ríos	-31.0788	-58.1439	-	MLP	6024
Anodontites (A.) patagonicus	Salto Grande. Río Uruguay	Entre Ríos	-31.0738	-57.8823	1964	MLP	5787
Anodontites (A.) patagonicus	Federación. Río Uruguay	Entre Ríos	-30.9886	-57.9242	1927	MACN	37556
Anodontites (A.) patagonicus	Río Uruguay. Federación	Entre Ríos	-30.9814	-57.9017	1927	MACN	30392
Anodontites (A.) patagonicus	Los Saladillos	Santa Fe	-30.7283	-60.2775	-	MLP	6030
Anodontites (A.) patagonicus	Corrientes. Arroyo Yacaré	Corrientes	-30.7246	-57.9799	-	MLP	5885
Anodontites (A.) patagonicus	Corrientes. Arroyo Yacaré	Corrientes	-30.7246	-57.9799	1960	MLP	5998
Anodontites (A.) patagonicus	Chajari. Arroyo Tiguá	Entre Ríos	-30.7032	-58.0305	1961	MLP	5808
Anodontites (A.) patagonicus	Arroyo Tiguá	Entre Ríos	-30.6779	-58.0138	1964	MLP	5774
Anodontites (A.) patagonicus	Arroyo Tiguá	Entre Ríos	-30.6779	-58.0138	1964	MLP	6022
Anodontites (A.) patagonicus	Saladillo Dulce	Santa Fe	-30.6027	-60.1738	-	MLP	5985
Anodontites (A.) patagonicus	Monte Caseros	Corrientes	-30.2512	-57.6412	-	MACN	29499
Anodontites (A.) patagonicus	Esquina	Buenos Aires	-30.0147	-59.5268	1918	MACN	9391
Anodontites (A.) patagonicus	Curuzú Cuatiá. Arroyo Yaguari. afluente del Río Miriñay	Corrientes	-29.737	-57.7224	1952	MLP	5837
Anodontites (A.) patagonicus	Paso de los Libres	Corrientes	-29.7336	-57.0939	1948	MLP	13030
Anodontites (A.) patagonicus	Arroyo Batel	Corrientes	-29.4167	-58.1333	1979	MLP	13198
Anodontites (A.) patagonicus	-	Corrientes	-28.9836	-57.6416	1957	MLP	7571
Anodontites (A.) patagonicus	Arroyo Aguapey	Corrientes	-28.9283	-56.6586	1964	MLP	5829
Anodontites (A.) patagonicus	Paso Cerrito. Arroyo Batel	Corrientes	-28.2967	-58.0366	1949	MLP	7574
Anodontites (A.) patagonicus	Río Santa Lucía	Corrientes	-28.1946	-58.2996	1949	MLP	7575
Anodontites (A.) patagonicus	Manantiales	Catamarca	-28.1372	-65.502	1919	MACN	10013
Anodontites (A.) patagonicus	Arroyo San Lorenzo	Corrientes	-28.0625	-58.6798	2002	MLP	7020-5
Anodontites (A.) patagonicus	Suncho Corral	Santiago del Estero	-27.9369	-63.4228	1914	MLP	2660-2
Anodontites (A.) patagonicus	Río Santa Lucía	Corrientes	-27.5671	-57.3221	1917	MACN	9043
Anodontites (A.) patagonicus	Río Santa Lucía	Corrientes	-27.5671	-57.3221	-	MACN	16093
Anodontites (A.) patagonicus	Ituzaingó. Apipé Grande	Corrientes	-27.506	-56.8569	1944	MLP	1775
Anodontites (A.) patagonicus	Posadas. Arroyo Daiman afluente del Alto Paraná	Misiones	-27.4336	-55.8999	1961	MLP	5965
Anodontites (A.) patagonicus	Posadas. Arroyo Daiman	Misiones	-27.4336	-55.8999	1961	MLP	5994
Anodontites (A.) patagonicus	Posadas	Misiones	-27.4067	-55.912	1933	MACN	21603
Anodontites (A.) patagonicus	Santa Ana	Misiones	-27.3695	-55.5824	-	MACN	735
Anodontites (A.) patagonicus	Alto Paraná	Corrientes	-27.3289	-56.471	-	MLP	2795
Anodontites (A.) patagonicus	Riacho Iribucua	Buenos Aires	-27.3059	-57.9472	-	MACN	14688
Anodontites (A.) patagonicus	Nacanguazu. Alto Paraná	Misiones	-27.0965	-55.4283	-	MACN	9250
Anodontites (A.) patagonicus	Río Sali	Tucumán	-26.9181	-65.2078	-	MACN	16239
Anodontites (A.) patagonicus	Napalpi	Chaco	-26.9	-60.1333	1924	MLP	2664-2
Anodontites (A.) patagonicus	Colonia Herradura. Río Paraguay inferior. margen derecha	Formosa	-26.4832	-58.3091	2001	MLP	6852
Anodontites (A.) patagonicus	Laguna La Blanca	Formosa	-25.1344	-58.209	1917	MACN	9228
Anodontites (A.) patagonicus	Río Chico	Jujuy	-24.2062	-65.3432	-	MLP	5869
Anodontites (A.) patagonicus	Jujuy	Jujuy	-24.1941	-65.2868	-	MLP	5982
Anodontites (A.) patagonicus	Jujuy	Jujuy	-24.1892	-65.3067	1916	MACN	9500
Anodontites (A.) patagonicus	Anchorena	Buenos Aires	-	-	-	FML	638
Anodontites (A.) patagonicus	Arroyo Miguelete, Punta Lara	Buenos Aires	-	-	-	MACN	11878
Anodontites (A.) patagonicus	Río Salado, Estacion Gorchs del Ferrocarril General Roca	Buenos Aires	-	-	1930	MACN	30385
Anodontites (A.) patagonicus	San Antonio de Areco	Buenos Aires	-	-	-	MACN	9467
Anodontites (A.) patagonicus	Zanjon, cerca de Los Talas, La Plata	Buenos Aires	-	-	1915	MACN	9468
Anodontites (A.) patagonicus	-	Buenos Aires	-	-	1917	MACN	9502
Anodontites (A.) patagonicus	Arroyo Pereira	Buenos Aires	-	-	1919	MACN	9763
Anodontites (A.) patagonicus	Ensenada, Arroyo Cambaceres	Buenos Aires	-	-	-	MLP	5940
Anodontites (A.) patagonicus	Magdalena, Arroyo El Rincon de Nuario	Buenos Aires	-	-	1894	MLP	2658
Anodontites (A.) patagonicus	Río Uruguay	Entre Ríos	-	-	1910	MACN	9466
Anodontites (A.) patagonicus	Río Uruguay, al N de Colón	Entre Ríos	-	-	-	MACN	17470
Anodontites (A.) patagonicus	Salto Grande, Río Uruguay	Entre Ríos	-	-	1927	MACN	37717
Anodontites (A.) patagonicus	-	Entre Ríos	-	-	-	MACN	9258
Anodontites (A.) patagonicus	-	Entre Ríos	-	-	1917	MACN	9376
Anodontites (A.) patagonicus	-	Entre Ríos	-	-	-	MACN	29945
Anodontites (A.) patagonicus	-	Entre Ríos	-	-	-	MACN	37719
Anodontites (A.) patagonicus	Boca del Tacuari	Entre Ríos	-	-	1933	MACN	21504
Anodontites (A.) patagonicus	Arroyo Canelón Grande. 15 km al norte de Colón	Entre Ríos	-	-	1961	MLP	5996
Anodontites (A.) patagonicus	Arroyo Palacios	Entre Ríos	-	-	1961	MLP	5832
Anodontites (A.) patagonicus	Jujuy	Jujuy	-	-	1916	MACN	9500
Anodontites (A.) patagonicus	Arroyo Frances Cue	Misiones	-	-	-	MACN	10122
Anodontites (A.) patagonicus	Arroyo Persiguero	Misiones	-	-	-	MACN	17085
Anodontites (A.) patagonicus	La Matanza	Salta	-	-	-	FML	65
Anodontites (A.) patagonicus	Manantiales	Salta	-	-	1919	MACN	10013
Anodontites (A.) patagonicus	Laguna Setubal	Santa Fe	-	-	-	FML	11210
Anodontites (A.) patagonicus	Arroyo Don Felipe, afluente del Colastiné	Santa Fe	-	-	-	MACN	9490
Anodontites (A.) patagonicus	Arroyo Don Felipe, Colastiné	Santa Fe	-	-	1959	MACN	14346
Anodontites (A.) patagonicus	Arroyo Pindo, Villa Ocampo F.C.P.S.F.	Santa Fe	-	-	-	MACN	394
Anodontites (A.) patagonicus	Arroyo Matazambi	Tucumán	-	-	-	FML	8
Anodontites (A.) patagonicus	Río Marapa	Tucumán	-	-	-	FML	288
Anodontites (A.) puelchanus	Entre General Conesa y Choele Choel	Río Negro	-	-	-	MACN	13094
Anodontites (A.) puelchanus	Carmen de Patagones	Río Negro	-40.7975	-62.994	1932	MACN	20240
Anodontites (A.) puelchanus	General Conesa	Río Negro	-40.1031	-64.4542	-	MLP	1801
Anodontites (A.) puelchanus	General Conesa	Río Negro	-40.1031	-64.4542	1948	MLP	4155
Anodontites (A.) puelchanus	General Conesa	Río Negro	-40.1031	-64.4542	1942	MLP	4154-1
Anodontites (A.) puelchanus	Río Negro	Río Negro	-39.8671	-65.2688	-	MLP	5361
Anodontites (A.) puelchanus	Pomona. Río Negro	Río Negro	-39.4829	-65.6075	1944	MLP	2005
Anodontites (A.) puelchanus	Choele Choel	Río Negro	-39.2945	-65.6721	1969	MLP	5973
Anodontites (A.) puelchanus	Choele-Choel	Río Negro	-39.2945	-65.6721	1969	MLP	6016
Anodontites (A.) puelchanus	Arroyito	Neuquén	-39.0817	-68.582	-	MLP	5360
Anodontites (A.) puelchanus	Río Negro	Chaco	-27.3832	-59.0774	1919	MACN	10271
Anodontites (A.) soleniformis	Ciudad de Santa Fe. Laguna Setubal	Santa Fe	-31.5803	-60.629	-	MLP	5979
Anodontites (A.) soleniformis	Boca de la Laguna Setubal	Santa Fe	-31.5502	-60.6036	1960	MLP	5836
Anodontites (A.) soleniformis	Boca de la Laguna Setubal	Santa Fe	-31.5502	-60.6036	1960	MLP	6640
Anodontites (A.) soleniformis	Boca de la Laguna Setubal	Santa Fe	-31.5502	-60.6036	1960	MLP	6683
Anodontites (A.) soleniformis	Río Paraná. Puerto Curtiembre	Entre Ríos	-31.4565	-60.1687	-	MACN	6314
Anodontites (A.) soleniformis	Romang. Laguna Vargas	Santa Fe	-29.5196	-59.7206	-	MLP	5889
Anodontites (A.) soleniformis	Romang	Santa Fe	-29.5025	-59.7489	-	MLP	5980
Anodontites (A.) soleniformis	Río Paraná. Reconquista	Santa Fe	-29.2115	-59.5572	-	MACN	6340
Anodontites (A.) soleniformis	Río Santa Lucía	Corrientes	-27.5671	-57.3221	-	MACN	9043
Anodontites (A.) soleniformis	Ituzaingó. Apipé Grande	Corrientes	-27.506	-56.8569	1944	MLP	1775-2
Anodontites (A.) soleniformis	Corrientes	Corrientes	-27.4935	-58.7987	1956	MLP	7579
Anodontites (A.) soleniformis	Laguna en el interior de la Isla Apipé	Corrientes	-27.487	-56.8982	-	MACN	6418
Anodontites (A.) soleniformis	Puerto Luján	Corrientes	-27.3728	-56.1458	-	MACN	558
Anodontites (A.) soleniformis	Departamento Itatí. Itatí	Corrientes	-27.3327	-58.2755	1963	MLP	5794
Anodontites (A.) soleniformis	Paso de la Patria. Río Paraná	Corrientes	-27.3144	-58.5762	1963	MLP	5769
Anodontites (A.) soleniformis	Paso de la Patria	Corrientes	-27.3144	-58.5762	1962	MLP	5857
Anodontites (A.) soleniformis	Riacho Iribucua	Corrientes	-27.3059	-57.9472	-	MACN	14689
Anodontites (A.) soleniformis	Itatí	Corrientes	-27.2749	-58.2445	-	MACN	14692
Anodontites (A.) soleniformis	Riacho San Juan. Itatí	Corrientes	-27.2749	-58.2445	-	MACN	14697
Anodontites (A.) soleniformis	Itatí	Corrientes	-27.2749	-58.2445	-	MACN	19151
Anodontites (A.) soleniformis	Santo Pipo. Arroyo Santo Pipo sobre Ruta 12	Misiones	-27.1527	-55.4209	1997	MLP	5388
Anodontites (A.) soleniformis	Iguazú. Isla del Medio. Salto Victoria	Misiones	-25.6985	-54.4369	-	MLP	2669
Anodontites (A.) tenebricosus	Arroyo La Corbata. Los Talas	Buenos Aires	-34.9062	-57.799	1920	MACN	10385
Anodontites (A.) tenebricosus	Río Santiago. La Plata	Buenos Aires	-34.8522	-57.8853	1912	MACN	9485
Anodontites (A.) tenebricosus	Río Santiago	Buenos Aires	-34.8507	-57.8875	1919	MACN	10217
Anodontites (A.) tenebricosus	Costa de Quilmes	Buenos Aires	-34.7041	-58.2317	1917	MACN	32015
Anodontites (A.) tenebricosus	Arroyo Domínico	Buenos Aires	-34.6797	-58.3139	-	MACN	20180
Anodontites (A.) tenebricosus	Puerto Nuevo	Ciudad Autónoma de Buenos Aires	-34.5806	-58.3793	1920	MACN	11736
Anodontites (A.) tenebricosus	Luján	Buenos Aires	-34.5698	-59.0994	1912	MACN	30356
Anodontites (A.) tenebricosus	Río de la Plata. frente al "Club de Pescadores"	Ciudad Autónoma de Buenos Aires	-34.5631	-58.404	1937	MACN	1002
Anodontites (A.) tenebricosus	Anchorena. Río de la Plata	Buenos Aires	-34.5219	-58.4665	1949	MLP	6025
Anodontites (A.) tenebricosus	Olivos. Río de la Plata	Buenos Aires	-34.5059	-58.4575	-	MACN	15434
Anodontites (A.) tenebricosus	Olivos. Río de la Plata	Buenos Aires	-34.5059	-58.4575	-	MACN	16411
Anodontites (A.) tenebricosus	Olivos. Río de la Plata	Buenos Aires	-34.5	-58.4856	1918	MACN	11938
Anodontites (A.) tenebricosus	Anchorena. Río de la Plata	Buenos Aires	-34.4869	-58.4804	1919	MACN	9888
Anodontites (A.) tenebricosus	Anchorena. Río de la Plata	Buenos Aires	-34.4869	-58.4804	1919	MACN	9892
Anodontites (A.) tenebricosus	Anchorena. Río de la Plata	Buenos Aires	-34.4869	-58.4804	1919	MACN	10226
Anodontites (A.) tenebricosus	Anchorena. Río de la Plata	Buenos Aires	-34.4869	-58.4804	1920	MACN	10366
Anodontites (A.) tenebricosus	Anchorena. Río de la Plata	Buenos Aires	-34.4869	-58.4804	1920	MACN	10432
Anodontites (A.) tenebricosus	Anchorena. Río de la Plata	Buenos Aires	-34.4869	-58.4804	1924	MACN	14537
Anodontites (A.) tenebricosus	Anchorena. Río de la Plata	Buenos Aires	-34.4869	-58.4804	-	MACN	16724
Anodontites (A.) tenebricosus	Anchorena. Río de la Plata	Buenos Aires	-34.4869	-58.4804	-	MACN	16837
Anodontites (A.) tenebricosus	Anchorena. Río de la Plata	Buenos Aires	-34.4869	-58.4804	1934	MACN	30357
Anodontites (A.) tenebricosus	Río de la Plata	Buenos Aires	-34.4855	-58.456	-	MACN	14486
Anodontites (A.) tenebricosus	-	Buenos Aires	-34.4833	-58.5322	1916	MACN	9502
Anodontites (A.) tenebricosus	Río de la Plata. Martínez	Buenos Aires	-34.479	-58.4832	1918	MACN	9494
Anodontites (A.) tenebricosus	Río de la Plata. San Isidro	Buenos Aires	-34.4575	-58.5023	1920	MACN	11094
Anodontites (A.) tenebricosus	-	Buenos Aires	-34.4567	-58.5629	1920	MACN	11539
Anodontites (A.) tenebricosus	Gualeguay. Río Gualeguay	Entre Ríos	-33.16	-59.2929	-	MLP	5937
Anodontites (A.) tenebricosus	Arroyo El Gato. Gualeguaychú	Entre Ríos	-32.7503	-58.6834	-	MACN	16428
Anodontites (A.) tenebricosus	Arroyo Nogoyá	Entre Ríos	-32.488	-59.7716	1960	MLP	6580
Anodontites (A.) tenebricosus	Entre Concepción del Uruguay y Colón. Arroyo Urquiza	Entre Ríos	-32.3393	-58.2636	1961	MLP	5825
Anodontites (A.) tenebricosus	Arroyo Ayuí	Entre Ríos	-31.273	-58.0044	1968	MLP	5823
Anodontites (A.) tenebricosus	Concordia. Arroyo Gualeguaycito	Entre Ríos	-31.0788	-58.1439	1970	MLP	5790
Anodontites (A.) tenebricosus	Arroyo Gualeguaycito	Entre Ríos	-31.0788	-58.1439	-	MLP	5816
Anodontites (A.) tenebricosus	Arroyo Yaguari (afluente del Río Miriñay). a 30 Km al Norte de Curuzú Cuatiá	Corrientes	-29.7326	-57.6173	-	MLP	5805
Anodontites (A.) tenebricosus	Arroyo San Lorenzo	Corrientes	-28.0625	-58.6798	2002	MLP	7020-3
Anodontites (A.) tenebricosus	San Javier. Río Uruguay	Misiones	-27.8805	-55.1263	1945	MLP	3966
Anodontites (A.) tenebricosus	San Javier	Misiones	-27.8659	-55.1501	1945	MLP	1786
Anodontites (A.) tenebricosus	San Javier	Misiones	-27.8659	-55.1501	1945	MLP	7582
Anodontites (A.) tenebricosus	Arroyo Garupá	Misiones	-27.5182	-55.8196	1969	MLP	5868
Anodontites (A.) tenebricosus	Posadas	Misiones	-27.3876	-55.9384	-	MLP	7581
Anodontites (A.) tenebricosus	Arroyo Garupá. puente	Misiones	-27.3527	-55.6137	1943	MACN	25816
Anodontites (A.) tenebricosus	Yabebiri	Misiones	-27.2987	-55.5046	-	MACN	9250
Anodontites (A.) tenebricosus	Horqueta. San Ignacio	Misiones	-27.2581	-55.5348	1917	MACN	9250
Anodontites (A.) tenebricosus	Arroyo Nacanguazú	Misiones	-27.1021	-55.4227	1918	MACN	9554
Anodontites (A.) tenebricosus	Eldorado	Misiones	-26.4022	-54.6021	1944	MLP	1789
Anodontites (A.) tenebricosus	Anchorena	Buenos Aires	-	-	-	FML	49
Anodontites (A.) tenebricosus	La Plata	Buenos Aires	-	-	-	FML	184
Anodontites (A.) tenebricosus	Río Corrientes, Esquina	Buenos Aires	-	-	1920	MACN	9974
Anodontites (A.) tenebricosus	-	Buenos Aires	-	-	1916	MACN	9502
Anodontites (A.) tenebricosus	-	Buenos Aires	-	-	1920	MACN	11539
Anodontites (A.) tenebricosus	Río Gualeguaychu, Pehuajo Norte	Entre Ríos	-	-	1936	MACN	30394
Anodontites (A.) tenebricosus	Arroyo El Salvador afluente del Uruguay	Entre Ríos	-	-	-	MLP	5848
Anodontites (A.) tenebricosus	Arroyo Nacanguazu	Misiones	-	-	1918	MACN	9554
Anodontites (A.) tenebricosus	Arroyo San Ignacio	Misiones	-	-	1917	MACN	9250
Anodontites (A.) tenebricosus	Yabebiri	Misiones	-	-	1917	MACN	9250
Anodontites (A.) trapesialis	General Lavalle. Canal 2	Buenos Aires	-36.41	-56.9546	2009	MLP	13068
Anodontites (A.) trapesialis	Chascomús. Laguna de Chascomús. Estacion VI frente a INTECH	Buenos Aires	-35.6173	-57.9972	1996	MLP	7215
Anodontites (A.) trapesialis	Laguna de Chascomús	Buenos Aires	-35.5909	-58.0213	-	MACN	15473
Anodontites (A.) trapesialis	Laguna de Lobos. frente al nuevo Camping	Buenos Aires	-35.2887	-59.1362	2007	MACN	37075
Anodontites (A.) trapesialis	Lobos. Laguna de Lobos	Buenos Aires	-35.2838	-59.1239	2002	MLP	7219
Anodontites (A.) trapesialis	Km 70 de la ruta 215. camino a Patagonia	Buenos Aires	-35.2296	-58.4535	-	MLP	5819
Anodontites (A.) trapesialis	Magdalena. Arroyo Juan Blanco	Buenos Aires	-35.1598	-57.4552	1951	MLP	7587
Anodontites (A.) trapesialis	Atalaya. Río de La Plata	Buenos Aires	-35.0148	-57.5299	1920	MACN	11839
Anodontites (A.) trapesialis	Magdalena. Punta Blanca	Buenos Aires	-34.9348	-57.6822	1949	MLP	1138
Anodontites (A.) trapesialis	Magdalena. Punta Blanca	Buenos Aires	-34.9348	-57.6822	1950	MLP	1261
Anodontites (A.) trapesialis	La Plata	Buenos Aires	-34.9198	-58.0126	-	MLP	2663
Anodontites (A.) trapesialis	Arroyo La Corbata. Los Talas	Buenos Aires	-34.9062	-57.799	1920	MACN	10382
Anodontites (A.) trapesialis	Entre La Plata y Berisso. Zanja de desagüe paralela al Canal Este	Buenos Aires	-34.8886	-57.909	1904	MLP	2798
Anodontites (A.) trapesialis	La Plata. Puerto La Plata. Río de la Plata	Buenos Aires	-34.8612	-57.8935	1917	MLP	2029
Anodontites (A.) trapesialis	Río Matanza	Buenos Aires	-34.86	-58.6366	-	MACN	404
Anodontites (A.) trapesialis	Florencio Varela. Reserva de Usos Multiples Guillermo Enrique Hudson. Arroyo Davidson	Buenos Aires	-34.8557	-58.23	2009	MLP	13611
Anodontites (A.) trapesialis	Ensenada. Río Santiago. Punta del Monte. Río de la Plata	Buenos Aires	-34.8522	-57.8853	1923	MLP	1267
Anodontites (A.) trapesialis	Río Santiago	Buenos Aires	-34.8522	-57.8853	1960	MLP	13197
Anodontites (A.) trapesialis	Río Santiago	Buenos Aires	-34.8507	-57.8875	1915	MACN	9469
Anodontites (A.) trapesialis	Río Santiago	Buenos Aires	-34.8507	-57.8875	1919	MACN	9602
Anodontites (A.) trapesialis	Río Santiago	Buenos Aires	-34.8507	-57.8875	1919	MACN	10214
Anodontites (A.) trapesialis	Río Santiago	Buenos Aires	-34.8507	-57.8875	1919	MACN	10263
Anodontites (A.) trapesialis	Río Santiago	Buenos Aires	-34.8507	-57.8875	1920	MACN	10897
Anodontites (A.) trapesialis	Río Baradero	Buenos Aires	-34.8507	-57.8875	1937	MACN	23309
Anodontites (A.) trapesialis	Berisso. Río de la Plata. Isla Paulino	Buenos Aires	-34.8436	-57.8704	-	MLP	2661
Anodontites (A.) trapesialis	Punta Lara	Buenos Aires	-34.8254	-57.9684	1912	MACN	9493
Anodontites (A.) trapesialis	Punta Lara	Buenos Aires	-34.8254	-57.9684	1912	MACN	37601
Anodontites (A.) trapesialis	Ensenada. Punta Lara	Buenos Aires	-34.8133	-57.9746	1949	MLP	1250
Anodontites (A.) trapesialis	Ensenada. Punta Lara	Buenos Aires	-34.8133	-57.9746	1950	MLP	1258
Anodontites (A.) trapesialis	Ensenada. Punta Lara	Buenos Aires	-34.8133	-57.9746	-	MLP	7583
Anodontites (A.) trapesialis	Ensenada. Punta Lara. Río de La Plata	Buenos Aires	-34.8133	-57.9746	1922	MLP	7586
Anodontites (A.) trapesialis	Ensenada. Punta Lara	Buenos Aires	-34.8133	-57.9746	1948	MLP	7588
Anodontites (A.) trapesialis	Ensenada. Punta Lara	Buenos Aires	-34.8133	-57.9746	-	MLP	7590
Anodontites (A.) trapesialis	Ensenada. Punta Lara. Río de La Plata	Buenos Aires	-34.8133	-57.9746	1922	MLP	7592
Anodontites (A.) trapesialis	Ensenada. Punta Lara	Buenos Aires	-34.8133	-57.9746	1949	MLP	7594
Anodontites (A.) trapesialis	Punta Lara. Río de la Plata	Buenos Aires	-34.8075	-57.9794	1915	MACN	8798
Anodontites (A.) trapesialis	Punta Lara. Río de la Plata	Buenos Aires	-34.8075	-57.9794	-	MACN	9569
Anodontites (A.) trapesialis	Río Matanza. Laferrere	Buenos Aires	-34.7655	-58.5677	1932	MACN	37612
Anodontites (A.) trapesialis	Puerto Nuevo	Ciudad Autónoma de Buenos Aires	-34.5806	-58.3793	1918	MACN	9494
Anodontites (A.) trapesialis	Puerto Nuevo	Ciudad Autónoma de Buenos Aires	-34.5806	-58.3793	1920	MACN	11099
Anodontites (A.) trapesialis	Puerto Nuevo	Ciudad Autónoma de Buenos Aires	-34.5806	-58.3793	1920	MACN	11735
Anodontites (A.) trapesialis	Puerto Nuevo	Ciudad Autónoma de Buenos Aires	-34.5806	-58.3793	-	MACN	18224
Anodontites (A.) trapesialis	Río Luján. frente a la ciudad	Buenos Aires	-34.56	-59.1221	1920	MACN	11875
Anodontites (A.) trapesialis	Río de las Conchas	Buenos Aires	-34.4914	-58.6008	-	MACN	9123
Anodontites (A.) trapesialis	Anchorena. Río de la Plata	Buenos Aires	-34.4869	-58.4804	1920	MACN	10365
Anodontites (A.) trapesialis	Anchorena. Río de la Plata	Buenos Aires	-34.4869	-58.4804	1920	MACN	10433
Anodontites (A.) trapesialis	Río de la Plata	Buenos Aires	-34.4855	-58.456	-	MACN	14488
Anodontites (A.) trapesialis	Río de la Plata	Buenos Aires	-34.4855	-58.456	1945	MACN	25946
Anodontites (A.) trapesialis	Río de la Plata	Buenos Aires	-34.4855	-58.456	-	MACN	28268
Anodontites (A.) trapesialis	Río Luján	Buenos Aires	-34.4776	-58.9958	1939	MLP	2277
Anodontites (A.) trapesialis	-	Buenos Aires	-34.4567	-58.5629	1920	MACN	10895
Anodontites (A.) trapesialis	-	Buenos Aires	-34.4567	-58.5629	1920	MACN	11099
Anodontites (A.) trapesialis	-	Buenos Aires	-34.4567	-58.5629	1920	MACN	11541
Anodontites (A.) trapesialis	Punta Chica. Río de la Plata	Buenos Aires	-34.4498	-58.524	-	MACN	16988
Anodontites (A.) trapesialis	Río Luján	Buenos Aires	-34.3726	-58.6558	-	MACN	9097
Anodontites (A.) trapesialis	Río Luján	Buenos Aires	-34.3726	-58.6558	1920	MACN	11572
Anodontites (A.) trapesialis	Río Luján	Buenos Aires	-34.3726	-58.6558	-	MACN	19403
Anodontites (A.) trapesialis	Arroyo Brazo Chico. a 10 Km de Río Uruguay	Entre Ríos	-33.8092	-58.6041	1992	MLP	5269
Anodontites (A.) trapesialis	Paranácito	Entre Ríos	-33.7121	-58.6593	-	MLP	1784
Anodontites (A.) trapesialis	Isla Martín García	Buenos Aires	-33.4872	-59.9482	-	MLP	1785
Anodontites (A.) trapesialis	Río Paraná. San Nicolás	Buenos Aires	-33.3316	-60.2053	1944	MACN	5250
Anodontites (A.) trapesialis	Río Paraná. San Nicolás	Buenos Aires	-33.3316	-60.2053	-	MACN	5411
Anodontites (A.) trapesialis	Río Uruguay. Puerto Basilio	Entre Ríos	-33.257	-58.4362	-	MACN	908
Anodontites (A.) trapesialis	Arroyo del Sauce. Gualeguaychú	Entre Ríos	-33.1481	-58.5537	1933	MACN	21248
Anodontites (A.) trapesialis	Arroyo del Sauce	Entre Ríos	-33.1481	-58.5537	1930	MACN	37610
Anodontites (A.) trapesialis	Arroyo del Cura. Gualeguaychú	Entre Ríos	-33.049	-58.5526	1920	MACN	10903
Anodontites (A.) trapesialis	Río Gualeguaychú. Gualeguaychú	Entre Ríos	-33.0453	-58.5069	-	MACN	5197
Anodontites (A.) trapesialis	Gualeguaychú	Entre Ríos	-33.015	-58.5263	1950	MLP	1925
Anodontites (A.) trapesialis	Gualeguaychú	Entre Ríos	-33.0122	-58.5249	1920	MACN	11949
Anodontites (A.) trapesialis	Rosario	Santa Fe	-32.9427	-60.6673	-	MLP	7585
Anodontites (A.) trapesialis	Río Paraná. Puerto San Lorenzo	Santa Fe	-32.7313	-60.7275	-	MACN	5376
Anodontites (A.) trapesialis	Concepción del Uruguay. Arroyo de la China	Entre Ríos	-32.5082	-58.2684	1961	MLP	5853
Anodontites (A.) trapesialis	Concepción del Uruguay. Arroyo de la China	Entre Ríos	-32.5082	-58.2684	1961	MLP	5949
Anodontites (A.) trapesialis	Río Nogoyá	Entre Ríos	-32.488	-59.7716	1960	MLP	5781
Anodontites (A.) trapesialis	Arroyo Nogoyá	Entre Ríos	-32.488	-59.7716	-	MLP	5978
Anodontites (A.) trapesialis	Arroyo Nogoyá	Entre Ríos	-32.488	-59.7716	1960	MLP	6578
Anodontites (A.) trapesialis	Camino entre Paraná y Concepción del Uruguay. Arroyo Nogoyá	Entre Ríos	-32.463	-59.7712	-	MLP	5969
Anodontites (A.) trapesialis	Villa María. Río Tercero	Córdoba	-32.423	-63.2516	1949	MLP	1131
Anodontites (A.) trapesialis	Villa María. Río Tercero	Córdoba	-32.423	-63.2516	1949	MLP	1325
Anodontites (A.) trapesialis	Villa María	Córdoba	-32.4139	-63.2259	1950	MLP	2171
Anodontites (A.) trapesialis	Entre Concepción del Uruguay y Colón. Arroyo Urquiza	Entre Ríos	-32.3393	-58.2636	1961	MLP	5826
Anodontites (A.) trapesialis	Arroyo Caraballo. 15 km al norte de Colón	Entre Ríos	-32.0866	-58.1969	1961	MLP	5995
Anodontites (A.) trapesialis	Diamante. Isla Los Chepes	Entre Ríos	-31.9069	-60.7531	-	MLP	5782
Anodontites (A.) trapesialis	Paraná	Entre Ríos	-31.7513	-60.5212	-	MACN	37569
Anodontites (A.) trapesialis	Río Paraná. isla frente a la ciudad de Paraná	Entre Ríos	-31.7091	-60.5332	1924	MACN	14650
Anodontites (A.) trapesialis	Santo Tome. Cuatro Bocas	Santa Fe	-31.6823	-60.7363	-	MLP	2013-2
Anodontites (A.) trapesialis	Arroyo Don Felipe. Colastiné	Santa Fe	-31.672	-60.563	1959	MACN	9487
Anodontites (A.) trapesialis	Alto Verde	Santa Fe	-31.6679	-60.6953	-	MLP	6031
Anodontites (A.) trapesialis	Ciudad de Santa Fe. Parque del Sur	Santa Fe	-31.6646	-60.7107	1960	MLP	5936
Anodontites (A.) trapesialis	Santa Fe. Parque del Sur. Lago del Sur	Santa Fe	-31.6622	-60.7104	-	MLP	5752
Anodontites (A.) trapesialis	Santa Fe. Parque del Sur. Lago del Sur	Santa Fe	-31.6622	-60.7104	1960	MLP	5930
Anodontites (A.) trapesialis	Santa Fe. Parque General Belgrano. Lago del Sur	Santa Fe	-31.6622	-60.7104	-	MLP	6014
Anodontites (A.) trapesialis	Ciudad de Santa Fe. Parque del Sur. Lago del Sur	Santa Fe	-31.6622	-60.7104	1960	MLP	6586
Anodontites (A.) trapesialis	Madrejón Don Felipe	Santa Fe	-31.6484	-60.6092	-	MLP	5793
Anodontites (A.) trapesialis	Río Paraná. Villa Urquiza	Entre Ríos	-31.6428	-60.3828	-	MACN	6299
Anodontites (A.) trapesialis	Arroyo El Tala. Nueva Escocia	Entre Ríos	-31.6424	-58.0333	-	MACN	17297
Anodontites (A.) trapesialis	Colastiné	Santa Fe	-31.6194	-60.6749	1947	MLP	1965
Anodontites (A.) trapesialis	Colastiné	Santa Fe	-31.6194	-60.6749	1947	MLP	1971
Anodontites (A.) trapesialis	Arroyo Yeruá. Concordia	Entre Ríos	-31.6115	-58.0482	-	MACN	17300
Anodontites (A.) trapesialis	Arroyo Yeruá	Entre Ríos	-31.6115	-58.0482	1927	MACN	37572
Anodontites (A.) trapesialis	Río Paraná. Puerto Curtiembre	Entre Ríos	-31.4565	-60.1687	-	MACN	6313
Anodontites (A.) trapesialis	Laguna Paiva	Santa Fe	-31.2749	-60.6161	1965	MLP	5999
Anodontites (A.) trapesialis	Helvecia	Santa Fe	-31.102	-60.0866	-	MACN	6396
Anodontites (A.) trapesialis	Concordia. Arroyo Gualeguaycito	Entre Ríos	-31.0788	-58.1439	1970	MLP	5789
Anodontites (A.) trapesialis	Arroyo Gualeguaycito	Entre Ríos	-31.0788	-58.1439	-	MLP	5817
Anodontites (A.) trapesialis	Salto Grande. Río Uruguay	Entre Ríos	-31.0738	-57.8823	1964	MLP	5785
Anodontites (A.) trapesialis	Federación	Corrientes	-30.9886	-57.9242	1917	MACN	11944
Anodontites (A.) trapesialis	Federación	Corrientes	-30.9886	-57.9242	1920	MACN	11947
Anodontites (A.) trapesialis	Federación. Río Uruguay	Entre Ríos	-30.9886	-57.9242	1927	MACN	37549
Anodontites (A.) trapesialis	Isla frente a Santa Elena	Entre Ríos	-30.9473	-59.8114	1921	MACN	12979
Anodontites (A.) trapesialis	Río Paraná. Santa Elena	Entre Ríos	-30.939	-59.7954	-	MACN	6335
Anodontites (A.) trapesialis	Chajari. Arroyo Tiguá	Entre Ríos	-30.7032	-58.0305	1961	MLP	5884
Anodontites (A.) trapesialis	Arroyo Tiguá	Entre Ríos	-30.6779	-58.0138	1964	MLP	6018
Anodontites (A.) trapesialis	Arroyo María Grande. Montiel	Entre Ríos	-30.4979	-59.1329	1921	MACN	12962
Anodontites (A.) trapesialis	Río Salado	Santa Fe	-29.9947	-60.681	1930	MACN	37577
Anodontites (A.) trapesialis	Paso de los Libres. Río Uruguay	Corrientes	-29.7286	-57.0836	2009	MLP	13038
Anodontites (A.) trapesialis	Río Uruguay. Paso de los Libres	Corrientes	-29.7256	-57.0858	1920	MACN	11924
Anodontites (A.) trapesialis	Río Paraná. Reconquista	Santa Fe	-29.2115	-59.5572	-	MACN	6345
Anodontites (A.) trapesialis	Río Paraná. Goya	Corrientes	-29.1333	-59.2662	-	MACN	6329
Anodontites (A.) trapesialis	Arroyo Aguapei	Corrientes	-29.0957	-56.5969	-	MACN	8324
Anodontites (A.) trapesialis	-	Corrientes	-28.9836	-57.6416	1957	MLP	7591
Anodontites (A.) trapesialis	El Colorado. Arroyo Bellaco	Formosa	-28.3147	-59.2275	2003	MLP	6941
Anodontites (A.) trapesialis	Río Santa Lucía	Corrientes	-28.1946	-58.2996	1949	MLP	7589
Anodontites (A.) trapesialis	Manantiales	Catamarca	-28.1372	-65.502	1919	MACN	10013
Anodontites (A.) trapesialis	Suncho Corral	Santiago del Estero	-27.9369	-63.4228	1914	MLP	2660-1
Anodontites (A.) trapesialis	Manantiales	Corrientes	-27.9192	-58.0939	-	MLP	1773
Anodontites (A.) trapesialis	Manantiales	Corrientes	-27.9192	-58.0939	1960	MLP	7584
Anodontites (A.) trapesialis	Río Santa Lucía	Corrientes	-27.5671	-57.3221	1917	MACN	9043
Anodontites (A.) trapesialis	Río Santa Lucía	Corrientes	-27.5671	-57.3221	-	MACN	9060
Anodontites (A.) trapesialis	Laguna Guadalupe	Santa Fe	-27.487	-56.8982	-	MACN	19175
Anodontites (A.) trapesialis	Posadas. Arroyo Daiman afluente del Alto Paraná	Misiones	-27.4336	-55.8999	1961	MLP	5963
Anodontites (A.) trapesialis	Posadas. Arroyo Daiman	Misiones	-27.4336	-55.8999	1961	MLP	5993
Anodontites (A.) trapesialis	Itá Ibaté. Río Paraná	Buenos Aires	-27.4228	-57.3373	-	MACN	6390
Anodontites (A.) trapesialis	Arroyo Antequera	Chaco	-27.4093	-58.8325	-	MACN	14721
Anodontites (A.) trapesialis	Posadas. Arroyo Mártires	Misiones	-27.3815	-55.9547	1932	MACN	410
Anodontites (A.) trapesialis	Concepción	Tucumán	-27.339	-65.6091	1918	MACN	9343
Anodontites (A.) trapesialis	Río Guaycurú	Chaco	-27.2895	-58.6854	-	MACN	720
Anodontites (A.) trapesialis	-	Corrientes	-27.2751	-58.2441	-	MACN	14722
Anodontites (A.) trapesialis	Itatí	Corrientes	-27.2667	-58.2487	1960	MLP	6569
Anodontites (A.) trapesialis	Río Alto Paraná. Itatí	Corrientes	-27.266	-58.2436	-	MACN	6325
Anodontites (A.) trapesialis	Río Paraná. Itatí. Corrientes	Corrientes	-27.266	-58.2436	-	MACN	19407
Anodontites (A.) trapesialis	Napalpi	Chaco	-26.9	-60.1333	1924	MLP	2664-1
Anodontites (A.) trapesialis	Villafañe. Establecimiento La Marcela. Puesto numero 5	Formosa	-26.2083	-59.1147	2004	MLP	11888
Anodontites (A.) trapesialis	Río Paraguay. alrededores de Formosa	Formosa	-26.196	-58.1464	-	MACN	18615
Anodontites (A.) trapesialis	Formosa	Formosa	-26.1789	-58.1524	1920	MACN	11854
Anodontites (A.) trapesialis	Arroyo Baycurú	Chaco	-26.1571	-59.6965	-	MACN	14719
Anodontites (A.) trapesialis	Río Bermejo	Chaco	-25.4222	-60.3155	-	MACN	7643
Anodontites (A.) trapesialis	Río Paraguay. Colonia Bouvier	Formosa	-25.4136	-57.5884	-	MACN	6288
Anodontites (A.) trapesialis	Nueva Pompeya. Río Bermejo.	Chaco	-24.9267	-61.4748	1906	MACN	37548
Anodontites (A.) trapesialis	Río Bermejo. Nueva Pompeya	Chaco	-24.9267	-61.4748	1906	MACN	37600
Anodontites (A.) trapesialis	Río Lavayen	Jujuy	-24.0454	-64.7013	1947	MLP	4522
Anodontites (A.) trapesialis	Río Sauce, 5 leguas lejos del Paraná	-	-	-	1883	MLP	2655
Anodontites (A.) trapesialis	Arroyo Miguelete, Punta Lara	Buenos Aires	-	-	1920	MACN	11877
Anodontites (A.) trapesialis	Arroyo Pereyra	Buenos Aires	-	-	1919	MACN	9763
Anodontites (A.) trapesialis	Arroyo Punta Indio	Buenos Aires	-	-	1932	MACN	37571
Anodontites (A.) trapesialis	Arroyo Vitel, Gándara	Buenos Aires	-	-	-	MACN	29879
Anodontites (A.) trapesialis	Laguna de Lobos, frente al nuevo Camping	Buenos Aires	-	-	2007	MACN	37075
Anodontites (A.) trapesialis	Río Baradero	Buenos Aires	-	-	1937	MACN	23309
Anodontites (A.) trapesialis	Río Corrientes, cerca de Esquina	Buenos Aires	-	-	1920	MACN	11960
Anodontites (A.) trapesialis	Salados	Buenos Aires	-	-	1917	MACN	11945
Anodontites (A.) trapesialis	Salados	Buenos Aires	-	-	1917	MACN	11946
Anodontites (A.) trapesialis	-	Buenos Aires	-	-	1920	MACN	11541
Anodontites (A.) trapesialis	Ensenada, Entre Arroyo el Pescado y Puerto La Plata	Buenos Aires	-	-	1893	MLP	7593
Anodontites (A.) trapesialis	Magdalena, Arroyo El Rincon de NuaRío	Buenos Aires	-	-	1894	MLP	2658
Anodontites (A.) trapesialis	Arroyo Antequera	Chaco	-	-	1924	MACN	14720
Anodontites (A.) trapesialis	Arroyo Baycurú	Chaco	-	-	-	MACN	14719
Anodontites (A.) trapesialis	Cocha Endara, Comuna Boca Amigos	Ciudad Autonoma de Buenos Aires	-	-	1920	MACN	37103
Anodontites (A.) trapesialis	Arroyo Aguapei	Corrientes	-	-	-	MACN	8324
Anodontites (A.) trapesialis	Arroyo Riachuelo	Corrientes	-	-	1927	MACN	17607
Anodontites (A.) trapesialis	Río Paraná, Itati, Corrientes	Corrientes	-	-	-	MACN	19407
Anodontites (A.) trapesialis	-	Corrientes	-	-	-	MACN	14722
Anodontites (A.) trapesialis	Arroyo de la Virgen	Entre Ríos	-	-	-	MACN	17211
Anodontites (A.) trapesialis	Arroyo Espinillo, Río Paraná	Entre Ríos	-	-	-	MACN	10120
Anodontites (A.) trapesialis	Arroyo Mandisovi	Entre Ríos	-	-	1922	MACN	13076
Anodontites (A.) trapesialis	Arroyo Maria Grande, Montiel	Entre Ríos	-	-	1921	MACN	12962
Anodontites (A.) trapesialis	Arroyo San Cristobal	Entre Ríos	-	-	1925	MACN	15941
Anodontites (A.) trapesialis	Arroyo Yeruá	Entre Ríos	-	-	1927	MACN	37572
Anodontites (A.) trapesialis	Arroyo Yeruá, Concordia	Entre Ríos	-	-	-	MACN	17300
Anodontites (A.) trapesialis	Entre Ríos	Entre Ríos	-	-	1933	MACN	14009
Anodontites (A.) trapesialis	Laguna Negra, Federacion	Entre Ríos	-	-	-	MACN	17304
Anodontites (A.) trapesialis	Salto del Río Gualeguaychú, Pehuajo Norte	Entre Ríos	-	-	1926	MACN	30395
Anodontites (A.) trapesialis	Vizcacheras, La Paz	Entre Ríos	-	-	1921	MACN	12984
Anodontites (A.) trapesialis	Laguna Estevez	Entre Ríos	-	-	1952	MLP	3629
Anodontites (A.) trapesialis	Paraná. Isla El Cortao	Entre Ríos	-	-	1954	MLP	5902
Anodontites (A.) trapesialis	Formosa	Formosa	-	-	1920	MACN	11854
Anodontites (A.) trapesialis	Manantiales	Salta	-	-	1919	MACN	10013
Anodontites (A.) trapesialis	Arroyo Don Felipe, Colastiné	Santa Fe	-	-	1959	MACN	9487
Anodontites (A.) trapesialis	Guadalupe	Santa Fe	-	-	1962	MLP	6670
Anodontites (A.) trapezeus	Los Talas	Buenos Aires	-34.9062	-57.799	1915	MACN	9468
Anodontites (A.) trapezeus	Ensenada	Buenos Aires	-34.8611	-57.9139	1901	MLP	2032
Anodontites (A.) trapezeus	Río Santiago	Buenos Aires	-34.8507	-57.8875	1919	MACN	9602
Anodontites (A.) trapezeus	Río Santiago	Buenos Aires	-34.8507	-57.8875	1919	MACN	10218
Anodontites (A.) trapezeus	Puerto Nuevo	Ciudad Autónoma de Buenos Aires	-34.5806	-58.3793	1920	MACN	5125
Anodontites (A.) trapezeus	Arroyo Brazo Chico. a 10 Km de Río Uruguay	Entre Ríos	-33.8092	-58.6041	1992	MLP	5268
Anodontites (A.) trapezeus	Río Paraná	Buenos Aires	-33.3426	-60.1695	1945	MACN	30389
Anodontites (A.) trapezeus	Gualeguaychú	Entre Ríos	-33.015	-58.5263	1950	MLP	1925
Anodontites (A.) trapezeus	Concepción del Uruguay. Arroyo de la China	Entre Ríos	-32.5082	-58.2684	1961	MLP	5854
Anodontites (A.) trapezeus	Concepción del Uruguay. Arroyo de la China	Entre Ríos	-32.5082	-58.2684	1961	MLP	5950
Anodontites (A.) trapezeus	Rosario del Tala. Río Gualeguay	Entre Ríos	-32.3037	-59.0764	1960	MLP	5939
Anodontites (A.) trapezeus	Colón. Arroyo La Leche. 1 Km al sur de Colón	Entre Ríos	-32.2375	-58.1367	1961	MLP	5918
Anodontites (A.) trapezeus	Santo Tome. Cuatro Bocas	Santa Fe	-31.6823	-60.7363	-	MLP	2013-1
Anodontites (A.) trapezeus	Río Santa Fe. frente a la ciudad de Santa Fe	Santa Fe	-31.675	-60.7244	-	MLP	6581
Anodontites (A.) trapezeus	Ciudad de Santa Fe. Parque del Sur	Santa Fe	-31.6646	-60.7107	1960	MLP	5928
Anodontites (A.) trapezeus	Santa Fe. Parque General Belgrano. Lago del Sur	Santa Fe	-31.6622	-60.7104	1960	MLP	6013
Anodontites (A.) trapezeus	Arroyo El Tala. Nueva Escocia	Entre Ríos	-31.6424	-58.0333	1927	MACN	5216
Anodontites (A.) trapezeus	Santa Fe	Santa Fe	-31.6158	-60.7008	-	MACN	14054
Anodontites (A.) trapezeus	Ciudad de Santa Fe. Laguna Gaudalupe	Santa Fe	-31.5803	-60.629	1963	MLP	5753
Anodontites (A.) trapezeus	Ciudad de Santa Fe. Laguna Gaudalupe	Santa Fe	-31.5803	-60.629	1963	MLP	5757
Anodontites (A.) trapezeus	Ciudad de Santa Fe. Laguna Gaudalupe	Santa Fe	-31.5803	-60.629	1963	MLP	5758
Anodontites (A.) trapezeus	Monte Zapatero. Laguna Setubal	Santa Fe	-31.5799	-60.6534	1960	MLP	5917
Anodontites (A.) trapezeus	Laguna San Pedro	Santa Fe	-31.3852	-60.5166	-	MLP	6028-1
Anodontites (A.) trapezeus	Arroyo Gualeguaycito	Entre Ríos	-31.0788	-58.1439	-	MLP	5813
Anodontites (A.) trapezeus	Río Itaguy. Paso de los Libres	Corrientes	-29.7256	-57.0858	1920	MACN	11926
Anodontites (A.) trapezeus	Departamento Reconquista. Paraná Mini	Santa Fe	-29.0238	-59.2048	1948	MLP	1139
Anodontites (A.) trapezeus	Río Santa Lucía	Corrientes	-28.1946	-58.2996	1949	MLP	7595
Anodontites (A.) trapezeus	Posadas. Arroyo Daiman afluente del Alto Paraná	Misiones	-27.4336	-55.8999	1961	MLP	5964
Anodontites (A.) trapezeus	Laguna Negra, Federacion	Entre Ríos	-	-	1927	MACN	5127
Anodontites (A.) trapezeus	-	Santa Fe	-	-	1937	MACN	29436
Anodontites (L.) ensiformis	San Nicolás	Buenos Aires	-33.3316	-60.2053	1949	MLP	1162
Anodontites (L.) ensiformis	Ciudad de Santa Fe. Río Santa Fe. frente al Club de Regatas	Santa Fe	-31.6423	-60.6846	1959	MLP	6663
Anodontites (L.) ensiformis	Boca de la Laguna Setubal	Santa Fe	-31.5502	-60.6036	-	MLP	5907
Anodontites (L.) ensiformis	Romang. Arroyo Malabrigo	Santa Fe	-29.4457	-59.7538	-	MLP	5908
Anodontites (L.) ensiformis	Pindó. Villa Ocampo F.C.P.S.F.	Santa Fe	-28.4931	-59.3621	-	MACN	388
Anodontites (L.) ensiformis	Río Guaycurú	Chaco	-27.2895	-58.6854	1935	MACN	730
Anodontites (L.) ensiformis	Riacho Oro	Formosa	-25.2076	-57.7454	-	MACN	5258
Anodontites (L.) ensiformis	Pindo, Villa Ocampo F.C.P.S.F	Santa Fe	-	-	-	MACN	388
Anodontites sp.	General Conesa	Río Negro	-40.1031	-64.4542	1941	MLP	7580
Anodontites sp.	Pomona	Río Negro	-39.4829	-65.6075	1944	MLP	2006-2
Anodontites sp.	Tapalque. Arroyo Tapalque	Buenos Aires	-36.3536	-60.0367	1963	MLP	6576
Anodontites sp.	Chascomús. Laguna de Chascomús. Monte Corti	Buenos Aires	-35.5834	-57.9976	2008	MLP	12942
Anodontites sp.	Atalaya. Río de La Plata	Buenos Aires	-35.0148	-57.5299	1920	MACN	11840
Anodontites sp.	La Plata	Buenos Aires	-34.9256	-57.9615	1909	MACN	9972
Anodontites sp.	Arroyo La Corbata. Los Talas	Buenos Aires	-34.9062	-57.799	1920	MACN	10383
Anodontites sp.	Arroyo La Corbata. Los Talas	Buenos Aires	-34.9062	-57.799	1920	MACN	10384
Anodontites sp.	Río de la Plata	Buenos Aires	-34.8592	-57.635	1917	MLP	2031-1
Anodontites sp.	Río Santiago. La Plata	Buenos Aires	-34.8522	-57.8853	1937	MACN	23310
Anodontites sp.	Río Santiago	Buenos Aires	-34.8507	-57.8875	1915	MACN	8773
Anodontites sp.	Río Santiago	Buenos Aires	-34.8507	-57.8875	1915	MACN	8773
Anodontites sp.	Río Santiago	Buenos Aires	-34.8507	-57.8875	1919	MACN	9602
Anodontites sp.	Río Santiago	Buenos Aires	-34.8507	-57.8875	1919	MACN	9602
Anodontites sp.	Río Santiago	Buenos Aires	-34.8507	-57.8875	1919	MACN	10215
Anodontites sp.	Río Santiago	Buenos Aires	-34.8507	-57.8875	1919	MACN	10216
Anodontites sp.	Río Santiago	Buenos Aires	-34.8507	-57.8875	1919	MACN	10226
Anodontites sp.	Río Santiago	Buenos Aires	-34.8507	-57.8875	1919	MACN	10262
Anodontites sp.	Río Santiago	Buenos Aires	-34.8507	-57.8875	1919	MACN	10262
Anodontites sp.	Punta Lara. Río de la Plata	Buenos Aires	-34.8075	-57.9794	1919	MACN	9569
Anodontites sp.	Punta Lara. Río de la Plata	Buenos Aires	-34.8075	-57.9794	1931	MACN	30384
Anodontites sp.	Río Matanza. Laferrere	Buenos Aires	-34.7655	-58.5677	-	MACN	20138
Anodontites sp.	Moreno. La Porteña. margen derecha Río Reconquista. Lecho I. a 800 m del Puente Cascallares	Buenos Aires	-34.6822	-58.8143	1987	MLP	11784
Anodontites sp.	Arroyo Sarandí	Buenos Aires	-34.6802	-58.3397	1918	MACN	9540
Anodontites sp.	Arroyo Sarandí	Buenos Aires	-34.6802	-58.3397	-	MACN	16326
Anodontites sp.	Arroyo Domínico	Buenos Aires	-34.6797	-58.3139	-	MACN	20181
Anodontites sp.	Norte de Bernal. Río de la Plata	Buenos Aires	-34.6797	-58.288	1918	MACN	9521
Anodontites sp.	Puerto Nuevo	Ciudad Autónoma de Buenos Aires	-34.5806	-58.3793	1920	MACN	11734
Anodontites sp.	Río de la Plata. Puerto Nuevo	Ciudad Autónoma de Buenos Aires	-34.5806	-58.3793	-	MACN	16832
Anodontites sp.	Río de la Plata. frente al "Club de Pescadores"	Ciudad Autónoma de Buenos Aires	-34.5631	-58.404	1937	MACN	1004
Anodontites sp.	Río Luján. frente a la ciudad	Buenos Aires	-34.56	-59.1221	1920	MACN	11874
Anodontites sp.	Olivos. Río de la Plata	Buenos Aires	-34.5059	-58.4575	1919	MACN	9735
Anodontites sp.	Olivos. Río de la Plata	Buenos Aires	-34.5059	-58.4575	1918	MACN	9975
Anodontites sp.	Olivos	Buenos Aires	-34.5	-58.4856	1913	MACN	9468
Anodontites sp.	Olivos	Buenos Aires	-34.5	-58.4856	1915	MACN	30355
Anodontites sp.	Río de las Conchas. Bancalari	Buenos Aires	-34.4914	-58.6008	1919	MACN	9599
Anodontites sp.	Río de las Conchas. Bancalari	Buenos Aires	-34.4914	-58.6008	1919	MACN	30360
Anodontites sp.	Anchorena. Río de la Plata	Buenos Aires	-34.4869	-58.4804	1919	MACN	9888
Anodontites sp.	Anchorena. Río de la Plata	Buenos Aires	-34.4869	-58.4804	1919	MACN	9892
Anodontites sp.	Anchorena. Río de la Plata	Buenos Aires	-34.4869	-58.4804	1919	MACN	10227
Anodontites sp.	Anchorena. San Isidro. Río de la Plata	Buenos Aires	-34.4869	-58.4804	1920	MACN	10365
Anodontites sp.	Anchorena. Río de la Plata	Buenos Aires	-34.4869	-58.4804	1920	MACN	10431
Anodontites sp.	Río de la Plata	Buenos Aires	-34.4855	-58.456	-	MACN	14487
Anodontites sp.	Río de la Plata	Buenos Aires	-34.4855	-58.456	-	MACN	28270
Anodontites sp.	Río de la Plata. Martínez	Buenos Aires	-34.479	-58.4832	1918	MACN	9494
Anodontites sp.	Río de la Plata. San Isidro	Buenos Aires	-34.4575	-58.5023	1920	MACN	11095
Anodontites sp.	Río de la Plata. San Isidro	Buenos Aires	-34.4575	-58.5023	-	MACN	13221
Anodontites sp.	-	Buenos Aires	-34.4567	-58.5629	1920	MACN	11540
Anodontites sp.	-	Buenos Aires	-34.4567	-58.5629	1917	MACN	30354
Anodontites sp.	Punta Chica. Río de la Plata	Buenos Aires	-34.4498	-58.524	-	MACN	16989
Anodontites sp.	Río Luján. boca del Arroyo Pajarito	Buenos Aires	-34.4246	-58.5399	-	MACN	20189
Anodontites sp.	Riachos del Tigre	Buenos Aires	-34.4177	-58.5924	-	MACN	19377
Anodontites sp.	Río Luján	Buenos Aires	-34.3726	-58.6558	1920	MACN	11571
Anodontites sp.	Isla Martín García	Buenos Aires	-34.1826	-58.2514	1936	MACN	23032
Anodontites sp.	Arrecifes	Buenos Aires	-34.0784	-60.102	1940	MLP	1792
Anodontites sp.	Ibicuy	Entre Ríos	-33.745	-59.1587	1932	MACN	20746
Anodontites sp.	Río Paraná. San Nicolás	Buenos Aires	-33.3316	-60.2053	-	MACN	5248
Anodontites sp.	Laguna Las Tejitas. San Nicolás. F.C.C.A.	Buenos Aires	-33.3037	-60.2372	1943	MACN	25709
Anodontites sp.	Arroyo del Sauce. Gualeguaychú	Entre Ríos	-33.1481	-58.5537	1933	MACN	21249
Anodontites sp.	Arroyo del Sauce. Gualeguaychú	Entre Ríos	-33.1481	-58.5537	1933	MACN	21250
Anodontites sp.	Arroyo Gualeguaychú	Entre Ríos	-33.0529	-58.4731	1947	MLP	13011
Anodontites sp.	Río Gualeguaychú. Gualeguaychú	Entre Ríos	-33.0453	-58.5069	-	MACN	5198
Anodontites sp.	Gualeguaychú	Entre Ríos	-33.0122	-58.5249	1920	MACN	11950
Anodontites sp.	Gualeguaychú	Entre Ríos	-33.0122	-58.5249	1920	MACN	11951
Anodontites sp.	Gualeguaychú	Entre Ríos	-33.0122	-58.5249	1920	MACN	11953
Anodontites sp.	Gualeguaychú	Entre Ríos	-33.0122	-58.5249	-	MACN	37718
Anodontites sp.	Rosario	Santa Fe	-32.9427	-60.6673	1933	MACN	21473
Anodontites sp.	Río Paraná. Rosario	Santa Fe	-32.9332	-60.6426	-	MACN	5195
Anodontites sp.	Río Paraná. Rosario	Santa Fe	-32.9332	-60.6426	1933	MACN	21474
Anodontites sp.	Arroyo El Gato. Gualeguaychú	Entre Ríos	-32.7503	-58.6834	-	MACN	16425
Anodontites sp.	Entre Victoria y Nogoyá. arroyo	Entre Ríos	-32.5815	-60.0759	2011	MLP	13421
Anodontites sp.	Río Nogoyá	Entre Ríos	-32.488	-59.7716	1960	MLP	5783
Anodontites sp.	Concepción del Uruguay	Entre Ríos	-32.4817	-58.2603	-	MLP	6565
Anodontites sp.	Río Tercero. Embalse	Córdoba	-32.423	-63.2516	2003	MLP	6905
Anodontites sp.	Arroyo Nogoyá y Ruta N12	Entre Ríos	-32.395	-59.7697	2011	MLP	13422
Anodontites sp.	Arroyo Los Galpones. Diamante	Entre Ríos	-32.0695	-60.601	1924	MACN	14636
Anodontites sp.	-	Entre Ríos	-32.0359	-59.2989	1917	MACN	9376
Anodontites sp.	Paraná. frente a Villa Urquiza	Entre Ríos	-31.7513	-60.5212	1917	MACN	9553
Anodontites sp.	Río Paraná. isla frente a la ciudad de Paraná	Entre Ríos	-31.7091	-60.5332	-	MACN	14648
Anodontites sp.	Santa Fe	Santa Fe	-31.675	-60.7244	-	MLP	7597
Anodontites sp.	Arroyo El Tala. Nueva Escocia	Entre Ríos	-31.6424	-58.0333	1927	MACN	5126
Anodontites sp.	Arroyo El Tala. Nueva Escocia. afluente Río Uruguay	Entre Ríos	-31.6424	-58.0333	1927	MACN	9999
Anodontites sp.	Arroyo El Tala. Nueva Escocia	Entre Ríos	-31.6424	-58.0333	-	MACN	17306
Anodontites sp.	Colastiné. Río Colastiné	Santa Fe	-31.6194	-60.6749	1960	MLP	5718
Anodontites sp.	Colastiné. Río Colastiné	Santa Fe	-31.6194	-60.6749	-	MLP	5746
Anodontites sp.	Arroyo Yeruá. Concordia	Entre Ríos	-31.6115	-58.0482	-	MACN	17299
Anodontites sp.	Arroyo Yeruá. Concordia	Entre Ríos	-31.6115	-58.0482	-	MACN	17301
Anodontites sp.	Boca de la Laguna Setubal	Santa Fe	-31.5803	-60.629	1960	MLP	5840
Anodontites sp.	Guadalupe. Boca de la Laguna Setubal	Santa Fe	-31.5803	-60.629	1959	MLP	11794
Anodontites sp.	Monte Vera. Laguna Guadalupe	Santa Fe	-31.52	-60.6776	1962	MLP	6482
Anodontites sp.	Río Paraná. Puerto Curtiembre	Entre Ríos	-31.4565	-60.1687	-	MACN	6311
Anodontites sp.	Pueblo Brugo	Entre Ríos	-31.3863	-60.0942	-	MACN	6387
Anodontites sp.	Arroyo Ayuí Grande	Entre Ríos	-31.2907	-57.9729	1967	MLP	6643
Anodontites sp.	Arroyo Ayuí	Entre Ríos	-31.273	-58.0044	1967	MLP	4448-2
Anodontites sp.	Federación	Entre Ríos	-30.9886	-57.9242	1917	MACN	9973
Anodontites sp.	Isla frente a Santa Elena	Entre Ríos	-30.9473	-59.8114	1921	MACN	12980
Anodontites sp.	Río Paraná. Santa Elena	Entre Ríos	-30.939	-59.7954	-	MACN	6334
Anodontites sp.	Colonia Mascías. Río San Javier	Santa Fé	-30.8008	-60.0176	1942	MACN	25583
Anodontites sp.	Colonia Mascías. Río San Javier	Santa Fé	-30.8008	-60.0176	1942	MACN	25584
Anodontites sp.	Corrientes. Arroyo Yacaré	Corrientes	-30.7246	-57.9799	1960	MLP	5916
Anodontites sp.	Chajari. Arroyo Tiguá	Entre Ríos	-30.7032	-58.0305	1961	MLP	5763
Anodontites sp.	Arroyo María Grande. Montiel	Entre Ríos	-30.4979	-59.1329	1921	MACN	12963
Anodontites sp.	Arroyo María Grande. Montiel	Entre Ríos	-30.4979	-59.1329	1921	MACN	12964
Anodontites sp.	Río Itaguy. Paso de los Libres	Corrientes	-29.7256	-57.0858	1920	MACN	11917
Anodontites sp.	Río Uruguay. Paso de los Libres	Corrientes	-29.7256	-57.0858	1920	MACN	11918
Anodontites sp.	Romang. Laguna Vargas	Santa Fe	-29.5196	-59.7206	-	MLP	5800
Anodontites sp.	Paso de los Oscares. Río Dulce a 20 km de Sumampa. margen derecha	Santiago del Estero	-29.2634	-63.2018	1996	MLP	7112
Anodontites sp.	Río Paraná. Reconquista	Santa Fe	-29.2115	-59.5572	-	MACN	6346
Anodontites sp.	Río Paraná. Reconquista	Santa Fe	-29.2115	-59.5572	-	MACN	6347
Anodontites sp.	Goya	Corrientes	-29.1497	-59.2912	-	MLP	2788
Anodontites sp.	Goya	Corrientes	-29.1497	-59.2912	-	MLP	2789
Anodontites sp.	Río Paraná. Goya	Corrientes	-29.1333	-59.2662	-	MACN	6330
Anodontites sp.	Pindó. Villa Ocampo F.C.P.S.F.	Santa Fe	-28.4931	-59.3621	-	MACN	386
Anodontites sp.	Pindó. Villa Ocampo F.C.P.S.F	Santa Fe	-28.4931	-59.3621	-	MACN	387
Anodontites sp.	Isla San Lucas. Barra Concepción	Misiones	-28.1357	-55.5809	-	MACN	17094
Anodontites sp.	Arroyo San Lorenzo	Corrientes	-28.0625	-58.6798	2002	MLP	7020-7
Anodontites sp.	Río Santa Lucía	Corrientes	-27.5671	-57.3221	1917	MACN	9043
Anodontites sp.	Río Santa Lucía	Corrientes	-27.5671	-57.3221	-	MACN	16094
Anodontites sp.	Río Santa Lucía	Corrientes	-27.5671	-57.3221	1925	MACN	30363
Anodontites sp.	Laguna en el interior de la isla Apipé	Buenos Aires	-27.487	-56.8982	-	MACN	6419
Anodontites sp.	Laguna Guadalupe	Santa Fe	-27.487	-56.8982	-	MACN	19174
Anodontites sp.	Laguna Guadalupe	Santa Fe	-27.487	-56.8982	-	MACN	19176
Anodontites sp.	Laguna Guadalupe	Santa Fe	-27.487	-56.8982	-	MACN	19176
Anodontites sp.	Laguna Guadalupe	Santa Fe	-27.487	-56.8982	1930	MACN	20871
Anodontites sp.	Laguna Guadalupe	Santa Fe	-27.487	-56.8982	1932	MACN	20872
Anodontites sp.	Laguna Guadalupe	Santa Fe	-27.487	-56.8982	1930	MACN	20873
Anodontites sp.	Resistencia	Chaco	-27.4618	-58.9855	-	MACN	5259
Anodontites sp.	Resistencia	Chaco	-27.4618	-58.9855	-	MACN	5259
Anodontites sp.	Resistencia	Chaco	-27.4618	-58.9855	-	MACN	5260
Anodontites sp.	Puerto Italia. Corrientes	Corrientes	-27.4564	-58.8217	1924	MACN	14705
Anodontites sp.	Resistencia. Laguna Chaco Golf Club	Chaco	-27.448	-58.9307	1960	MLP	6481
Anodontites sp.	Posadas. Arroyo Daiman afluente del Alto Paraná	Misiones	-27.4336	-55.8999	1961	MLP	5962
Anodontites sp.	Itá Ibaté. Río Paraná	Buenos Aires	-27.4228	-57.3373	-	MACN	6391
Anodontites sp.	Itá Ibaté. Río Paraná	Buenos Aires	-27.4228	-57.3373	-	MACN	6395
Anodontites sp.	Río Alto Paraná. Paraje Umbú. Posadas	Misiones	-27.3876	-55.9384	-	MACN	28269
Anodontites sp.	Posadas. Arroyo Mártires	Misiones	-27.3815	-55.9547	1932	MACN	409
Anodontites sp.	Puerto Luján	Corrientes	-27.3728	-56.1458	-	MACN	546
Anodontites sp.	Puerto Luján	Corrientes	-27.3728	-56.1458	-	MACN	547
Anodontites sp.	Puerto Luján	Corrientes	-27.3728	-56.1458	1934	MACN	548
Anodontites sp.	Puerto Luján	Corrientes	-27.3728	-56.1458	-	MACN	549
Anodontites sp.	Santa Ana	Misiones	-27.3695	-55.5824	-	MACN	736
Anodontites sp.	Paso de la Patria	Corrientes	-27.3144	-58.5762	-	MLP	5751
Anodontites sp.	Riacho Iribucua	Buenos Aires	-27.3059	-57.9472	-	MACN	14687
Anodontites sp.	Río Guaycurú	Chaco	-27.2895	-58.6854	-	MACN	725
Anodontites sp.	Río Guaycurú	Chaco	-27.2895	-58.6854	-	MACN	726
Anodontites sp.	Itatí	Corrientes	-27.2749	-58.2445	-	MACN	14693
Anodontites sp.	Itatí	Corrientes	-27.2667	-58.2487	1960	MLP	6567
Anodontites sp.	Itatí	Corrientes	-27.2667	-58.2487	1960	MLP	6568
Anodontites sp.	Río Alto Paraná. Itatí	Corrientes	-27.266	-58.2436	-	MACN	6326
Anodontites sp.	Río Paraná. Itatí. Corrientes	Corrientes	-27.266	-58.2436	1931	MACN	19406
Anodontites sp.	Caraguatay. Arroyo El Tigre	Santa Fe	-26.6566	-54.7343	1939	MLP	7598
Anodontites sp.	Río Paraguay. Laguna La Oca	Formosa	-26.2433	-58.1639	-	MLP	5743
Anodontites sp.	Reserva Privada Urugua-í de vida silvestre	Misiones	-25.9744	-54.9831	2009	MLP	13033
Anodontites sp.	Río Urugua-í. Puerto Bemberg	Misiones	-25.9198	-54.6212	1948	MLP	10961
Anodontites sp.	Laguna La Blanca	Formosa	-25.1344	-58.209	-	MACN	9228
Anodontites sp.	Laguna Setúbal	Santa Fe	-25.1344	-58.209	1920	MACN	10392
Anodontites sp.	Laguna Setúbal	Santa Fe	-25.1344	-58.209	-	MACN	17660
Anodontites sp.	Laguna Setubal	Santa Fe	-25.1344	-58.209	-	MACN	19260
Anodontites sp.	Laguna Setúbal	Santa Fe	-25.1344	-58.209	-	MACN	19261
Anodontites sp.	Río Arias	Salta	-25.1167	-65.4	1919	MACN	10013
Anodontites sp.	Ciudad de Salta	Salta	-24.8125	-65.4076	-	MACN	1883
Anodontites sp.	Río Chico	Jujuy	-24.2109	-65.3501	-	MACN	16236
Anodontites sp.	Río Bermejo. Viejo Rivadavia	Salta	-24.0501	-62.8029	-	MACN	374
Anodontites sp.	Pucará de Tilcara	Jujuy	-23.5867	-65.4026	1932	MACN	20852
Anodontites sp.	-	Buenos Aires	-	-	1920	MACN	11540
Anodontites sp.	Río Baradero	Buenos Aires	-	-	1937	MACN	23310
Anodontites sp.	Río de las Conchas, Bancalari	Buenos Aires	-	-	-	MACN	9599
Anodontites sp.	Salados	Buenos Aires	-	-	1917	MACN	11948
Anodontites sp.	-	Buenos Aires	-	-	1917	MACN	30354
Anodontites sp.	Arroyo Conchitas, Platanos	Buenos Aires	-	-	1919	MACN	9728
Anodontites sp.	Arroyo Riachuelo	Buenos Aires	-	-	1927	MACN	17608
Anodontites sp.	Arroyo Valdez, cerca de Chascomús	Buenos Aires	-	-	-	MACN	34517
Anodontites sp.	Buenos Aires	Buenos Aires	-	-	1909	MACN	7239
Anodontites sp.	Estancia Catella , Punta Piedras	Buenos Aires	-	-	1919	MACN	9719
Anodontites sp.	Salados	Buenos Aires	-	-	1917	MACN	9971
Anodontites sp.	San Antonio de Areco	Buenos Aires	-	-	1914	MACN	14887
Anodontites sp.	Villa Elisa	Buenos Aires	-	-	1919	MACN	9730
Anodontites sp.	Villa Elisa	Buenos Aires	-	-	1919	MACN	9732
Anodontites sp.	Arroyo Gutiérrez, San Fernardo	Buenos Aires	-	-	-	MACN	18220
Anodontites sp.	Río Santa Lucía, Est. Julio F.C.N.E.A.	Corrientes	-	-	-	MACN	14716
Anodontites sp.	Río Santa Lucía, Est. Julio F.C.N.E.A.	Corrientes	-	-	-	MACN	14715
Anodontites sp.	Vizcacheras, La Paz	Entre Ríos	-	-	1921	MACN	12985
Anodontites sp.	Vizcacheras, La Paz	Entre Ríos	-	-	1921	MACN	12983
Anodontites sp.	Arroyo Los Galpones, Diamante	Entre Ríos	-	-	1924	MACN	14636
Anodontites sp.	Arroyo Maria Grande, Montiel	Entre Ríos	-	-	1921	MACN	12964
Anodontites sp.	Arroyo San Cristobal	Entre Ríos	-	-	-	MACN	15942
Anodontites sp.	-	Entre Ríos	-	-	1917	MACN	9376
Anodontites sp.	Arroyo Maria Grande, Montiel	Entre Ríos	-	-	1921	MACN	12963
Anodontites sp.	Arroyo Yeruá, Concordia	Entre Ríos	-	-	-	MACN	17299
Anodontites sp.	Arroyo Yeruá, Concordia	Entre Ríos	-	-	-	MACN	17301
Anodontites sp.	Río Uruguay. Arroyo Tigua. cerca de Concordia	Entre Ríos	-	-	-	MLP	6575
Anodontites sp.	Río Chico	Jujuy	-	-	-	MACN	16236
Anodontites sp.	Arroyo Persiguero	Misiones	-	-	-	MACN	17086
Anodontites sp.	Arroyo Persiguero	Misiones	-	-	-	MACN	17087
Anodontites sp.	Arroyo Persiguero	Misiones	-	-	-	MACN	17088
Anodontites sp.	San Ignacio	Misiones	-	-	-	MACN	9250
Anodontites sp.	Arroyo Frances Cue	Misiones	-	-	-	MACN	10122
Anodontites sp.	Arroyo Martinez, Posadas	Misiones	-	-	1932	MACN	408
Anodontites sp.	Río Bermejo, Viejo Rivadavia	Salta	-	-	-	MACN	374
Anodontites sp.	Salta	Salta	-	-	1917	MACN	9374
Anodontites sp.	Arroyo Pindo, Villa Ocampo F.C.P.S.F.	Santa Fe	-	-	-	MACN	397
Anodontites sp.	Villa Ocampo, Arroyo Pindo	Santa Fe	-	-	1933	MACN	30358
Anodontites sp.	-	Santa Fe	-	-	1937	MACN	29435
Anodontites sp.	-	Santa Fe	-	-	1937	MACN	29437
Anodontites sp.	-	Santa Fe	-	-	1937	MACN	29438
Anodontites sp.	Arroyo El Gusano, Río Paraná	Santa Fe	-	-	1951	MACN	9413
Anodontites sp.	Arroyo Pindo, Villa Ocampo F.C.P.S.F.	Santa Fe	-	-	-	MACN	393
Anodontites sp.	Desvio Km. 511	Santiago del Estero	-	-	-	MACN	18255
Castalia inflata	Río de la Plata	Buenos Aires	-34.8592	-57.635	-	MLP	2665
Castalia inflata	Río de la Plata. Anchorena	Buenos Aires	-34.4612	-58.4999	-	MACN	16721
Castalia inflata	Arroyo Brazo Chico. a 10 Km de Río Uruguay	Entre Ríos	-33.8092	-58.6041	1992	MLP	5265
Castalia inflata	Gualeguaychú. Brazo de la Tinta	Entre Ríos	-33.7398	-58.5899	1940	MLP	1772
Castalia inflata	Gualeguay. Río Gualeguay	Entre Ríos	-33.16	-59.2929	1955	MLP	6599
Castalia inflata	Gualeguaychú	Entre Ríos	-33.015	-58.5263	1944	MLP	1357
Castalia inflata	Puerto Gaboto	Santa Fe	-32.4139	-60.8184	-	MLP	6122
Castalia inflata	Rosario del Tala. Río Gualeguay	Entre Ríos	-32.3037	-59.0764	1960	MLP	6194
Castalia inflata	-	Entre Ríos	-32.0359	-59.2989	1924	MACN	14649
Castalia inflata	Paraná	Entre Ríos	-31.7535	-60.5192	-	MLP	2688
Castalia inflata	Río Santa Fe. frente a la ciudad de Santa Fe	Santa Fe	-31.675	-60.7244	-	MLP	6198
Castalia inflata	Lago Parque del Sur. Santa Fe	Santa Fe	-31.6622	-60.7104	1959	MACN	9485
Castalia inflata	Lago Parque del Sur. Santa Fe	Santa Fe	-31.6622	-60.7104	1960	MACN	9485
Castalia inflata	Santa Fe. Parque del Sur. Lago del Sur	Santa Fe	-31.6622	-60.7104	1960	MLP	6197
Castalia inflata	Ciudad de Santa Fe. Río Santa Fe. frente al Club de Regatas	Santa Fe	-31.6423	-60.6846	1951	MLP	3699
Castalia inflata	Boca sur de la Laguna Guadalupe	Santa Fe	-31.6349	-60.6772	1960	MLP	6131
Castalia inflata	Boca de la Laguna Guadalupe sur	Santa Fe	-31.6349	-60.6772	1960	MLP	6202
Castalia inflata	Río Santa Fe. en la confluencia con la laguna Setubal	Santa Fe	-31.6276	-60.6721	1951	MLP	3705
Castalia inflata	Colastiné. Río Colastiné	Santa Fe	-31.6194	-60.6749	1960	MLP	6232
Castalia inflata	Laguna Guadalupe	Santa Fe	-31.5803	-60.629	1945	MLP	1779
Castalia inflata	Ciudad de Santa Fe. Laguna Gaudalupe	Santa Fe	-31.5803	-60.629	-	MLP	6076
Castalia inflata	Ciudad de Santa Fe. Laguna Gaudalupe	Santa Fe	-31.5803	-60.629	-	MLP	6077
Castalia inflata	Laguna Setubal	Santa Fe	-31.5803	-60.629	-	MLP	6125
Castalia inflata	Laguna Setubal	Santa Fe	-31.5803	-60.629	-	MLP	6129
Castalia inflata	Laguna Guadalupe	Santa Fe	-31.5803	-60.629	1961	MLP	6150
Castalia inflata	Ciudad de Santa Fe. Laguna Gaudalupe	Santa Fe	-31.5803	-60.629	-	MLP	6415
Castalia inflata	Boca de la Laguna Setubal	Santa Fe	-31.5502	-60.6036	1960	MLP	6157
Castalia inflata	Boca de la Laguna Setubal	Santa Fe	-31.5502	-60.6036	1959	MLP	6192
Castalia inflata	Boca de la Laguna Guadalupe	Santa Fe	-31.5502	-60.6036	1960	MLP	6469
Castalia inflata	Esquina	Buenos Aires	-30.0147	-59.5268	-	MACN	14883
Castalia inflata	Paso de los Libres	Corrientes	-29.7336	-57.0939	1948	MLP	13027
Castalia inflata	Romang. Río San Gerónimo	Santa Fe	-29.4904	-59.6335	1950	MLP	3708
Castalia inflata	Romang. Río San Gerónimo. frente al Puerto Malabrigo	Santa Fe	-29.4904	-59.6335	-	MLP	6313
Castalia inflata	-	Corrientes	-28.9836	-57.6416	-	MLP	8211
Castalia inflata	Río Aguapey	Corrientes	-28.9283	-56.6586	-	MLP	6193
Castalia inflata	Paso Cerrito. Río Batel	Corrientes	-28.2967	-58.0366	1949	MLP	8210
Castalia inflata	Arroyo San Lorenzo	Corrientes	-28.0625	-58.6798	2002	MLP	7020-4
Castalia inflata	Ituzaingó. Santa Tecla	Corrientes	-27.5861	-56.3501	1944	MLP	1783
Castalia inflata	Posadas. Arroyo Daiman	Misiones	-27.4336	-55.8999	-	MLP	6414
Castalia inflata	Posadas. Río Paraná	Misiones	-27.3541	-55.89	1963	MLP	6468
Castalia inflata	Departamento Itatí. Itatí	Corrientes	-27.3327	-58.2755	1963	MLP	6205
Castalia inflata	Alto Paraná	Corrientes	-27.3289	-56.471	-	MLP	2668-2
Castalia inflata	Paso de la Patria	Corrientes	-27.3144	-58.5762	1963	MLP	6182
Castalia inflata	Paso de la Patria	Corrientes	-27.3144	-58.5762	1962	MLP	6206
Castalia inflata	Itatí. Alto Paraná	Corrientes	-27.266	-58.2436	1960	MLP	6467
Castalia inflata	Colonia Herradura. Río Paraguay inferior. margen derecha	Formosa	-26.4832	-58.3091	2001	MLP	6853
Castalia inflata	Laguna Oca	Formosa	-26.2433	-58.1639	1944	MLP	6417
Castalia inflata	San Ramón de la Nueva Orán. Laguna próxima aeropuerto de Orán	Salta	-23.1579	-64.3298	1940	MLP	6376
Castalia inflata	San Ramón de la Nueva Orán. Laguna próxima aeropuerto de Orán	Salta	-23.1579	-64.3298	1940	MLP	6377
Castalia inflata	-	-	-	-	1944	MLP	8208
Castalia inflata	Río Paraná	-	-	-	-	MLP	2773
Castalia inflata	Arroyo Riachuelo	Buenos Aires	-	-	-	MACN	17606
Castalia inflata	Río de la Plata, de Martinez a Anchorena	Buenos Aires	-	-	1921	MACN	12193
Castalia inflata	Río Santa Lucía, Est. Julio F.C.N.E.A.	Corrientes	-	-	-	MACN	14714
Castalia inflata	Arroyo Yacare, cerca de la ciudad de Corrientes	Corrientes	-	-	1960	MLP	6471
Castalia inflata	Arroyo Santa Bárbara	Entre Ríos	-	-	-	MACN	16429
Castalia inflata	Riacho Tres Bocas, Paraná	Entre Ríos	-	-	1921	MACN	12967
Castalia inflata	-	Entre Ríos	-	-	1924	MACN	14649
Castalia inflata	Arroyo San Salvador. afluente del Río Uruguay	Entre Ríos	-	-	-	MLP	6473
Castalia inflata	Arroyo Pindo, Villa Ocampo F.C.P.S.F	Santa Fe	-	-	-	MACN	392
Castalia inflata	Arroyo Pindo, Villa Ocampo F.C.P.S.F.	Santa Fe	-	-	-	MACN	400
Castalia inflata	Laguna de Vargas, dependiente del arroyo Malabrigo	Santa Fe	-	-	-	MLP	6416
Castalia inflata	Laguna La Cacerola	Santa Fe	-	-	-	MLP	6144
Castalia psammoica	Monte Hermoso	Buenos Aires	-38.9894	-61.3026	1948	MLP	1413
Castalia psammoica	Río Santiago	Buenos Aires	-34.8507	-57.8875	-	MACN	15063
Castalia psammoica	Río de la Plata. Puerto Nuevo	Ciudad Autónoma de Buenos Aires	-34.5806	-58.3793	-	MACN	16835
Castalia psammoica	Río de la Plata. Puerto Nuevo	Ciudad Autónoma de Buenos Aires	-34.5806	-58.3793	-	MACN	16835
Castalia psammoica	Puerto Nuevo	Ciudad Autónoma de Buenos Aires	-34.5806	-58.3793	-	MACN	18223
Castalia psammoica	Olivos. Río de la Plata	Buenos Aires	-34.5059	-58.4575	-	MACN	16408
Castalia psammoica	Río de la Plata	Buenos Aires	-34.4855	-58.456	-	MACN	19288
Castalia psammoica	Río de la Plata. Anchorena	Buenos Aires	-34.4612	-58.4999	1919	MACN	10223
Castalia psammoica	Río de la Plata. Anchorena	Buenos Aires	-34.4612	-58.4999	-	MACN	14456
Castalia psammoica	Río de la Plata. Anchorena	Buenos Aires	-34.4612	-58.4999	-	MACN	16720
Castalia psammoica	Río de la Plata. San Isidro	Buenos Aires	-34.4575	-58.5023	1920	MACN	11097
Castalia psammoica	Escuela común de Baradero	Buenos Aires	-33.8175	-59.4738	1918	MACN	9432
Castalia psammoica	Río Paraná. San Nicolás	Buenos Aires	-33.3316	-60.2053	-	MACN	5252
Castalia psammoica	Río Uruguay. Puerto Basilio	Entre Ríos	-33.257	-58.4362	1926	MACN	5124
Castalia psammoica	Río Paraná. Rosario	Santa Fe	-32.9332	-60.6426	-	MACN	5194
Castalia psammoica	Río Paraná. Rosario	Santa Fe	-32.9332	-60.6426	1933	MACN	21470
Castalia psammoica	Puerto Gaboto	Santa Fe	-32.4139	-60.8184	-	MLP	6127
Castalia psammoica	Arroyo Los Galpones. Diamante	Entre Ríos	-32.0695	-60.601	1924	MACN	14638
Castalia psammoica	Río Santa Fe. frente a la ciudad de Santa Fe	Santa Fe	-31.675	-60.7244	-	MLP	6204
Castalia psammoica	Río Paraná. Puerto Santa Fe	Santa Fe	-31.6535	-60.6976	1924	MACN	14633
Castalia psammoica	Colastiné. Río Colastiné	Santa Fe	-31.6194	-60.6749	1960	MLP	6409
Castalia psammoica	Laguna Setubal	Santa Fe	-31.5803	-60.629	-	MLP	6183
Castalia psammoica	Laguna Setubal	Santa Fe	-31.5803	-60.629	-	MLP	6221
Castalia psammoica	Boca de la Laguna Guadalupe	Santa Fe	-31.5502	-60.6036	1960	MLP	6463
Castalia psammoica	Helvecia	Santa Fe	-31.102	-60.0866	-	MACN	6398
Castalia psammoica	Paso de los Libres	Corrientes	-29.7336	-57.0939	1948	MLP	8212
Castalia psammoica	Río Paraná. Reconquista	Santa Fe	-29.2115	-59.5572	-	MACN	6343
Castalia psammoica	Isla San Lucas. Barra Concepción	Misiones	-28.1357	-55.5809	-	MACN	17097
Castalia psammoica	Laguna Guadalupe	Santa Fe	-27.487	-56.8982	-	MACN	19191
Castalia psammoica	Paso de la Patria	Corrientes	-27.3144	-58.5762	1963	MLP	6216
Castalia psammoica	Riacho Oro	Formosa	-25.2076	-57.7454	-	MACN	5256
Castalia psammoica	Escuela comun de Baradero	Buenos Aires	-	-	1918	MACN	9432
Castalia psammoica	Río de la Plata, de Martinez a Anchorena	Buenos Aires	-	-	1921	MACN	12194
Castalia psammoica	Arroyo Los Galpones, Diamante	Entre Ríos	-	-	1924	MACN	14638
Castalia psammoica	Río Santa Fe, frente al Club Gath & Chaves	Santa Fe	-	-	1971	MLP	3711
Castalia sp.	Río de la Plata	Buenos Aires	-34.8592	-57.635	1917	MLP	2031-2
Castalia sp.	Río Santiago	Buenos Aires	-34.8507	-57.8875	-	MACN	3108
Castalia sp.	Río Santiago	Buenos Aires	-34.8507	-57.8875	1919	MACN	9605
Castalia sp.	Río Santiago	Buenos Aires	-34.8507	-57.8875	1919	MACN	10266
Castalia sp.	Río Santiago	Buenos Aires	-34.8507	-57.8875	-	MACN	15064
Castalia sp.	Punta Lara. Río de la Plata	Buenos Aires	-34.8075	-57.9794	1915	MACN	9485
Castalia sp.	Puerto Nuevo	Ciudad Autónoma de Buenos Aires	-34.5806	-58.3793	1920	MACN	11726
Castalia sp.	Puerto Nuevo	Ciudad Autónoma de Buenos Aires	-34.5806	-58.3793	1920	MACN	11727
Castalia sp.	Río de la Plata. Puerto Nuevo	Ciudad Autónoma de Buenos Aires	-34.5806	-58.3793	1926	MACN	16834
Castalia sp.	Río de la Plata. Puerto Nuevo	Ciudad Autónoma de Buenos Aires	-34.5806	-58.3793	1926	MACN	16834
Castalia sp.	Puerto Nuevo	Ciudad Autónoma de Buenos Aires	-34.5806	-58.3793	-	MACN	18222
Castalia sp.	Puerto Nuevo	Ciudad Autónoma de Buenos Aires	-34.5806	-58.3793	1933	MACN	21463
Castalia sp.	Río de la Plata. frente al "Club de Pescadores"	Ciudad Autónoma de Buenos Aires	-34.5631	-58.404	1937	MACN	1007
Castalia sp.	Olivos. Río de la Plata	Buenos Aires	-34.5059	-58.4575	1918	MACN	11936
Castalia sp.	Olivos. Río de la Plata	Buenos Aires	-34.5059	-58.4575	-	MACN	16407
Castalia sp.	Anchorena. Río de la Plata	Buenos Aires	-34.4869	-58.4804	1920	MACN	10430
Castalia sp.	Anchorena. Río de la Plata	Buenos Aires	-34.4869	-58.4804	1920	MACN	10431
Castalia sp.	Anchorena. Río de la Plata	Buenos Aires	-34.4869	-58.4804	-	MACN	14455
Castalia sp.	Anchorena. Río de la Plata	Buenos Aires	-34.4869	-58.4804	-	MACN	28472
Castalia sp.	Río de la Plata	Buenos Aires	-34.4855	-58.456	-	MACN	9497
Castalia sp.	Río de la Plata	Buenos Aires	-34.4855	-58.456	1920	MACN	11936
Castalia sp.	Río de la Plata	Buenos Aires	-34.4855	-58.456	-	MACN	19289
Castalia sp.	Río de la Plata	Buenos Aires	-34.4855	-58.456	1945	MACN	25939
Castalia sp.	-	Buenos Aires	-34.4833	-58.5322	1916	MACN	9502
Castalia sp.	Río de la Plata. San Isidro	Buenos Aires	-34.4575	-58.5023	1920	MACN	11096
Castalia sp.	-	Buenos Aires	-34.4567	-58.5629	1920	MACN	11542
Castalia sp.	-	Buenos Aires	-34.4567	-58.5629	1920	MACN	11543
Castalia sp.	Río Luján. boca del Arroyo Pajarito	Buenos Aires	-34.4246	-58.5399	-	MACN	20190
Castalia sp.	Escobar	Buenos Aires	-34.3453	-58.7989	1924	MACN	15641
Castalia sp.	Río Paraná	Buenos Aires	-33.3426	-60.1695	-	MACN	538
Castalia sp.	Río Paraná	Buenos Aires	-33.3426	-60.1695	1917	MACN	9488
Castalia sp.	Río Paraná. San Nicolás	Buenos Aires	-33.3316	-60.2053	-	MACN	5253
Castalia sp.	Río Paraná. San Nicolás	Buenos Aires	-33.3316	-60.2053	-	MACN	6436
Castalia sp.	Río Uruguay. Puerto Basilio	Entre Ríos	-33.257	-58.4362	-	MACN	910
Castalia sp.	Río Paraná. Rosario	Santa Fe	-32.9332	-60.6426	-	MACN	5193
Castalia sp.	Islas del Río Paraná. cercanas a Victoria	Entre Ríos	-32.6622	-60.1915	-	MACN	1046
Castalia sp.	Puerto Gaboto. Río Coronda	Santa Fe	-32.4139	-60.8184	1961	MLP	6682
Castalia sp.	Colón. Río Uruguay	Entre Ríos	-32.2157	-58.1343	1989	MLP	6843
Castalia sp.	Arroyo Los Galpones. Diamante	Entre Ríos	-32.0695	-60.601	1924	MACN	14637
Castalia sp.	-	Entre Ríos	-32.0359	-59.2989	1917	MACN	9376
Castalia sp.	Río Paraná. isla frente a la ciudad de Paraná	Entre Ríos	-31.7091	-60.5332	1924	MACN	14649
Castalia sp.	Río Paraná. Puerto Santa Fe	Santa Fe	-31.6535	-60.6976	1924	MACN	14634
Castalia sp.	Río Paraná. Puerto Santa Fe	Santa Fe	-31.6535	-60.6976	1924	MACN	14637
Castalia sp.	Río Paraná. Villa Urquiza	Entre Ríos	-31.6428	-60.3828	-	MACN	6307
Castalia sp.	Río Paraná. Villa Urquiza	Entre Ríos	-31.6428	-60.3828	-	MACN	6308
Castalia sp.	Laguna Guadalupe. Balneario Santa Ana	Santa Fe	-31.6151	-60.6698	1961	MLP	4467-2
Castalia sp.	Guadalupe. Boca de la Laguna Setubal	Santa Fe	-31.5803	-60.629	1960	MLP	11801
Castalia sp.	Pueblo Brugo	Entre Ríos	-31.3863	-60.0942	-	MACN	6385
Castalia sp.	Concordia	Entre Ríos	-31.3807	-58.0326	1917	MACN	9047
Castalia sp.	Helvecia	Santa Fe	-31.102	-60.0866	-	MACN	6399
Castalia sp.	Federación	Entre Ríos	-30.9886	-57.9242	-	MACN	28471
Castalia sp.	Colonia Mascías. Río San Javier	Santa Fé	-30.8008	-60.0176	1942	MACN	25585
Castalia sp.	Esquina	Buenos Aires	-30.0147	-59.5268	1918	MACN	9391
Castalia sp.	Esquina	Buenos Aires	-30.0147	-59.5268	-	MACN	14883
Castalia sp.	Curuzú-Cuatiá	Corrientes	-29.7851	-58.0606	-	MACN	7794
Castalia sp.	Curuzú-Cuatiá	Corrientes	-29.7851	-58.0606	-	MACN	7795
Castalia sp.	Río Uruguay. Paso de los Libres	Corrientes	-29.7256	-57.0858	1920	MACN	11913
Castalia sp.	Río Itaguy. Paso de los Libres	Corrientes	-29.7256	-57.0858	1920	MACN	11914
Castalia sp.	Río Paraná. Reconquista	Santa Fe	-29.2115	-59.5572	-	MACN	6344
Castalia sp.	Río Santa Lucía	Corrientes	-27.5671	-57.3221	-	MACN	9043
Castalia sp.	Río Santa Lucía	Corrientes	-27.5671	-57.3221	-	MACN	9059
Castalia sp.	Río Santa Lucía	Corrientes	-27.5671	-57.3221	-	MACN	9062
Castalia sp.	Río Santa Lucía	Corrientes	-27.5671	-57.3221	-	MACN	16092
Castalia sp.	Laguna Guadalupe	Santa Fe	-27.487	-56.8982	-	MACN	19190
Castalia sp.	Ituzaingó. Paraje Ombú. Alto Paraná	Corrientes	-27.4109	-56.2573	1949	MLP	8213
Castalia sp.	Puerto Luján	Corrientes	-27.3728	-56.1458	-	MACN	550
Castalia sp.	Puerto Luján	Corrientes	-27.3728	-56.1458	-	MACN	551
Castalia sp.	Alto Paraná	Corrientes	-27.3289	-56.471	2009	MLP	1989
Castalia sp.	Río Alto Paraná. Paso de la Patria	Corrientes	-27.3116	-58.573	-	MACN	6336
Castalia sp.	Río Guaycurú	Chaco	-27.2895	-58.6854	-	MACN	724
Castalia sp.	Itatí	Corrientes	-27.2749	-58.2445	-	MACN	14694
Castalia sp.	Riacho San Juan. Itatí	Corrientes	-27.2749	-58.2445	-	MACN	14698
Castalia sp.	Río Alto Paraná. Itatí	Corrientes	-27.266	-58.2436	-	MACN	6319
Castalia sp.	Río Paraná. frente a Itatí	Buenos Aires	-27.2638	-58.2424	-	MACN	14684
Castalia sp.	Río Paraguay. Colonia Bouvier	Formosa	-25.4136	-57.5884	-	MACN	6291
Castalia sp.	Río Paraguay. Colonia Bouvier	Formosa	-25.4136	-57.5884	-	MACN	6292
Castalia sp.	Riacho Oro	Formosa	-25.2076	-57.7454	-	MACN	5257
Castalia sp.	-	Buenos Aires	-	-	1916	MACN	9502
Castalia sp.	-	Buenos Aires	-	-	1920	MACN	11542
Castalia sp.	-	Buenos Aires	-	-	1920	MACN	11543
Castalia sp.	Arroyo Los Galpones, Diamante	Entre Ríos	-	-	1924	MACN	14637
Castalia sp.	Villa Urquiza	Entre Ríos	-	-	1917	MACN	9553
Castalia sp.	-	Entre Ríos	-	-	1917	MACN	9376
Castalia sp.	Del Persiguero, cerca San Ignacio	Misiones	-	-	-	MACN	9250
Diplodon (D.) chilensis	Futalaufquen. Lago El Terraplen	Chubut	-42.9765	-71.5312	1959	MLP	3822
Diplodon (D.) chilensis	Lago Puelo. cerca de El Bolson	Chubut	-42.1019	-71.61	1959	MLP	3821
Diplodon (D.) chilensis	Lago Hess	Río Negro	-41.3554	-71.735	-	MACN	2462
Diplodon (D.) chilensis	San Carlos de Bariloche. Lago Gutierrez	Río Negro	-41.2076	-71.4161	1938	MLP	1799
Diplodon (D.) chilensis	Parque Nacional Nahuel Huapi. Lago Nahuel Huapi	Río Negro	-41.1072	-71.3474	-	MACN	6570
Diplodon (D.) chilensis	San Carlos de Bariloche. Lago Nahuel Huapi y Río Limay	Río Negro	-41.0564	-71.148	-	MLP	2794
Diplodon (D.) chilensis	San Carlos de Bariloche. Lago Nahuel Huapi y Río Limay	Río Negro	-41.0564	-71.148	-	MLP	2800
Diplodon (D.) chilensis	Desembocadura del Río Negro	Buenos Aires/Río Negro	-41.0463	-62.8215	2004	MLP	7213
Diplodon (D.) chilensis	Lago Nahuel Huapi	Río Negro	-40.9788	-71.5468	1923	MLP	1998
Diplodon (D.) chilensis	Lago Nahuel Huapi	Río Negro	-40.9788	-71.5468	1979	MLP	13010
Diplodon (D.) chilensis	San Carlos de Bariloche. Lago Nahuel Huapi. Isla Victoria	Río Negro	-40.9462	-71.5381	1950	MLP	1904
Diplodon (D.) chilensis	San Carlos de Bariloche. Lago Nahuel Huapi. Isla Victoria	Río Negro	-40.9462	-71.5381	1950	MLP	6425
Diplodon (D.) chilensis	Parque Nacional Nahuel Huapi. Lago Nahuel Huapi. Isla Victoria. Playa del Toro	Neuquén	-40.9438	-71.5319	-	MACN	6764
Diplodon (D.) chilensis	Parque Nacional Nahuel Huapi. Lago Nahuel Huapi. Puerto Blest	Río Negro	-40.9438	-71.5319	1996	MACN	37985
Diplodon (D.) chilensis	San Carlos de Bariloche. Isla Victoria. Playa del Toro	Río Negro	-40.9438	-71.5319	1950	MLP	1903
Diplodon (D.) chilensis	Lago Nahuel Huapi. Piedras Blancas	Río Negro	-40.9418	-71.5325	2009	MLP	3960
Diplodon (D.) chilensis	San Carlos de Bariloche. Lago Nahuel Huapi. Isla Victoria. Laguna Redonda	Río Negro	-40.8922	-71.5634	1947	MLP	1794
Diplodon (D.) chilensis	Paso Limay	Neuquén	-40.4956	-70.2284	1942	MLP	1795
Diplodon (D.) chilensis	Collon Cura. Río Limay. Paso Limay	Neuquén	-40.4956	-70.2284	1940	MLP	1798
Diplodon (D.) chilensis	Río Limay. Paso Limay	Neuquén	-40.4956	-70.2284	1942	MLP	2000
Diplodon (D.) chilensis	Río Limay. Paso Limay	Neuquén	-40.4956	-70.2284	1942	MLP	2001
Diplodon (D.) chilensis	Río Limay. Paso Limay	Neuquén	-40.4956	-70.2284	1942	MLP	2002
Diplodon (D.) chilensis	Río Limay. Paso Limay	Neuquén	-40.4956	-70.2284	1942	MLP	2008
Diplodon (D.) chilensis	Paso Limay	Neuquén	-40.4956	-70.2284	1942	MLP	8475-1
Diplodon (D.) chilensis	Lago Meliquina	Neuquén	-40.3581	-71.2993	1942	MLP	8475-2
Diplodon (D.) chilensis	General Conesa	Río Negro	-40.1031	-64.4542	1941	MLP	1793
Diplodon (D.) chilensis	Río Limay	Neuquén	-39.8426	-69.6601	1981	MACN	30872
Diplodon (D.) chilensis	Patagonia. Río Limay	Neuquén	-39.8426	-69.6601	-	MLP	6367
Diplodon (D.) chilensis	Lago Huechulafquen	Neuquén	-39.7741	-71.3642	1981	MLP	8474
Diplodon (D.) chilensis	Lago Paimun	Neuquén	-39.7161	-71.563	1996	MLP	13009
Diplodon (D.) chilensis	Choelle-Choel	Río Negro	-39.2945	-65.6721	1969	MLP	6272
Diplodon (D.) chilensis	Choele Choel	Río Negro	-39.2945	-65.6721	2002	MLP	7113
Diplodon (D.) chilensis	Aluminé. Río Pichileufu	Neuquén	-39.2347	-70.9206	1922	MLP	1800
Diplodon (D.) chilensis	Aluminé. Pulmari	Neuquén	-39.2347	-70.9206	1941	MLP	1802
Diplodon (D.) chilensis	Neuquén	Neuquén	-38.9564	-68.1102	1948	MACN	9346
Diplodon (D.) chilensis	Zapala. Aguada Ortega entre Cerro Lotena y Barda Negra	Neuquén	-38.8781	-70.0077	-	MLP	1803
Diplodon (D.) chilensis	Lago Pelegrini	Río Negro	-38.7029	-68.0087	1921	MACN	12087
Diplodon (D.) chilensis	-	Neuquén	-38.4668	-70.0879	-	MLP	2797
Diplodon (D.) chilensis	-	Neuquén	-38.4668	-70.0879	-	MLP	8476
Diplodon (D.) chilensis	Arroyo afluente del Río AgRío	Neuquén	-38.1635	-70.7398	-	MLP	2799
Diplodon (D.) chilensis	Río Santiago	Buenos Aires	-34.8507	-57.8875	1919	MACN	10212
Diplodon (D.) chilensis	-	-	-	-	-	MLP	2796
Diplodon (D.) chilensis	Fortin Descanon, Limay	-	-	-	-	MLP	2804
Diplodon (D.) chilensis	Laguna Mercedes, Lago Nahuel Huapi	Neuquén	-	-	-	MACN	5137
Diplodon (D.) chilensis	Lago Hess	Rio Negro	-	-	-	MACN	2462
Diplodon (D.) chilensis	Bajada Sarmiento	Río Negro	-	-	2003	MLP	7119
Diplodon (D.) chilensis	Llao Llao, Lago Escondido	Río Negro	-	-	1996	MLP	11759
Diplodon (D.) delodontus	Mar del Sur	Buenos Aires	-38.3467	-58.0085	1914	MACN	31778
Diplodon (D.) delodontus	Magdalena. Arroyo Juan Blanco	Buenos Aires	-35.1598	-57.4552	-	MLP	11791
Diplodon (D.) delodontus	La Plata. Arroyo El Pescado. 20 km de La Plata hacia Magdalena	Buenos Aires	-34.9725	-57.7952	-	MLP	2793-2
Diplodon (D.) delodontus	La Plata	Buenos Aires	-34.9198	-58.0126	-	MLP	6246
Diplodon (D.) delodontus	Arroyo La Corbata. Los Talas	Buenos Aires	-34.9062	-57.799	-	MACN	10380
Diplodon (D.) delodontus	Los Talas	Buenos Aires	-34.9062	-57.799	1920	MACN	11747
Diplodon (D.) delodontus	Arroyo del Gato. entre Tolosa y La Plata	Buenos Aires	-34.8997	-57.9924	-	MACN	31779
Diplodon (D.) delodontus	Río de la Plata	Buenos Aires	-34.8592	-57.635	1920	MLP	1973
Diplodon (D.) delodontus	Río de la Plata	Buenos Aires	-34.8592	-57.635	-	MLP	13178
Diplodon (D.) delodontus	Río Santiago	Buenos Aires	-34.8507	-57.8875	1919	MACN	9604
Diplodon (D.) delodontus	Río Santiago	Buenos Aires	-34.8507	-57.8875	1921	MACN	12959
Diplodon (D.) delodontus	Río Matanza. Laferrere	Buenos Aires	-34.7655	-58.5677	-	MACN	16672
Diplodon (D.) delodontus	Lago de Palermo	Ciudad Autónoma de Buenos Aires	-34.5802	-58.4172	1944	MLP	8469
Diplodon (D.) delodontus	Río de la Plata	Buenos Aires	-34.4855	-58.456	1920	MACN	11714
Diplodon (D.) delodontus	Río Luján	Buenos Aires	-34.3726	-58.6558	-	MACN	20001
Diplodon (D.) delodontus	Arroyo Los Cuervos	Buenos Aires	-33.4886	-60.0032	1943	MACN	25710
Diplodon (D.) delodontus	Gualeguay. Río Gualeguay	Entre Ríos	-33.16	-59.2929	-	MLP	6124
Diplodon (D.) delodontus	Arroyo del Sauce	Entre Ríos	-33.1481	-58.5537	-	MACN	19124
Diplodon (D.) delodontus	Arroyo del Sauce. Gualeguaychú	Entre Ríos	-33.1481	-58.5537	1933	MACN	21251
Diplodon (D.) delodontus	Gualeguaychú	Entre Ríos	-33.0122	-58.5249	1920	MACN	11955
Diplodon (D.) delodontus	Nogoyá. Arroyo Nogoyá	Entre Ríos	-32.402	-59.7577	-	MLP	6242
Diplodon (D.) delodontus	Nogoyá. Arroyo Nogoyá	Entre Ríos	-32.402	-59.7577	1960	MLP	6369
Diplodon (D.) delodontus	Entre Concepción del Uruguay y Colón. Arroyo Urquiza	Entre Ríos	-32.3393	-58.2636	1961	MLP	6238
Diplodon (D.) delodontus	Rosario del Tala. Río Gualeguay	Entre Ríos	-32.3037	-59.0764	-	MLP	6353
Diplodon (D.) delodontus	Río Gualeguay	Entre Ríos	-31.7857	-59.1248	-	MLP	6259
Diplodon (D.) delodontus	Isla Bieri. 20 Km al sur de Puerto Malabrigo	Santa Fe	-29.6116	-59.5928	1952	MLP	3697
Diplodon (D.) delodontus	Romang	Santa Fe	-29.5025	-59.7489	-	MLP	6250
Diplodon (D.) delodontus	Romang. Arroyo Malabrigo	Santa Fe	-29.4457	-59.7538	1952	MLP	3709
Diplodon (D.) delodontus	Romang. Arroyo Malabrigo y Laguna Vargas	Santa Fe	-29.4457	-59.7538	-	MLP	6211
Diplodon (D.) delodontus	Romang. Arroyo Malabrigo	Santa Fe	-29.4457	-59.7538	1952	MLP	6436
Diplodon (D.) delodontus	Arroyo Conchitas, Platanos	Buenos Aires	-	-	1919	MACN	9729
Diplodon (D.) delodontus	Arroyo de la Cruz, cerca de Robles, cruce ruta 8	Buenos Aires	-	-	1999	MACN	35650
Diplodon (D.) delodontus	Arroyo del Gato, entre Tolosa y La Plata	Buenos Aires	-	-	-	MACN	31779
Diplodon (D.) delodontus	Arroyo Los Cuervos	Buenos Aires	-	-	1943	MACN	25710
Diplodon (D.) delodontus	Arroyo Pesquerias, Zarate	Buenos Aires	-	-	-	MACN	471
Diplodon (D.) delodontus	Arroyo Todos los Santos, Estacion Verónica del Ferrocarril General Roca	Buenos Aires	-	-	-	MACN	1012
Diplodon (D.) delodontus	San Nicolas, Río Paraná	Santa Fe	-	-	-	MACN	7791
Diplodon (D.) delodontus	Río Paraná, Isla del Cerrito	Santa Fe	-	-	-	MLP	6154
Diplodon (D.) parallelopipedon	La Plata	Buenos Aires	-34.9256	-57.9615	-	MACN	7583
Diplodon (D.) parallelopipedon	La Plata	Buenos Aires	-34.9256	-57.9615	-	MACN	8880
Diplodon (D.) parallelopipedon	Arroyo La Corbata. Los Talas	Buenos Aires	-34.9062	-57.799	1920	MACN	10378
Diplodon (D.) parallelopipedon	Puerto de La Plata. Río de la Plata	Buenos Aires	-34.8612	-57.8935	1917	MLP	2030
Diplodon (D.) parallelopipedon	Ensenada. Arroyo Doña Flora	Buenos Aires	-34.8545	-57.9309	-	MLP	6378
Diplodon (D.) parallelopipedon	Río Santiago	Buenos Aires	-34.8507	-57.8875	-	MACN	3106
Diplodon (D.) parallelopipedon	Río Santiago	Buenos Aires	-34.8507	-57.8875	1919	MACN	9604
Diplodon (D.) parallelopipedon	Río Santiago	Buenos Aires	-34.8507	-57.8875	1919	MACN	10211
Diplodon (D.) parallelopipedon	Río Santiago	Buenos Aires	-34.8507	-57.8875	1919	MACN	10259
Diplodon (D.) parallelopipedon	Río Santiago	Buenos Aires	-34.8507	-57.8875	1920	MACN	10892
Diplodon (D.) parallelopipedon	Río Santiago	Buenos Aires	-34.8507	-57.8875	1921	MACN	12958
Diplodon (D.) parallelopipedon	Río Santiago	Buenos Aires	-34.8507	-57.8875	-	MACN	13759
Diplodon (D.) parallelopipedon	Río Santiago	Buenos Aires	-34.8507	-57.8875	-	MACN	15061
Diplodon (D.) parallelopipedon	Ensenada. Río Santiago	Buenos Aires	-34.843	-57.9117	-	MLP	1751
Diplodon (D.) parallelopipedon	Ensenada. Río Santiago	Buenos Aires	-34.843	-57.9117	-	MLP	2015
Diplodon (D.) parallelopipedon	Punta Lara. Río de la Plata	Buenos Aires	-34.8075	-57.9794	1912	MACN	9485
Diplodon (D.) parallelopipedon	Arroyo Merlo	Buenos Aires	-34.6894	-58.7917	1945	MLP	1755
Diplodon (D.) parallelopipedon	Arroyo Merlo	Buenos Aires	-34.6894	-58.7917	1945	MLP	2014
Diplodon (D.) parallelopipedon	Puerto Nuevo	Ciudad Autónoma de Buenos Aires	-34.5806	-58.3793	1920	MACN	11101
Diplodon (D.) parallelopipedon	Puerto Nuevo	Ciudad Autónoma de Buenos Aires	-34.5806	-58.3793	1920	MACN	11731
Diplodon (D.) parallelopipedon	-	Buenos Aires	-34.4567	-58.5629	1942	MACN	25518
Diplodon (D.) parallelopipedon	Escobar	Buenos Aires	-34.3453	-58.7989	1924	MACN	15639
Diplodon (D.) parallelopipedon	Escobar. cerca del Río Luján	Buenos Aires	-34.3453	-58.7989	1915	MACN	20718
Diplodon (D.) parallelopipedon	Gualeguaychú. Ibicuycito	Entre Ríos	-33.8427	-58.8963	1939	MLP	1750
Diplodon (D.) parallelopipedon	Gualeguaychú. Ibicuycito	Entre Ríos	-33.8427	-58.8963	1937	MLP	2046
Diplodon (D.) parallelopipedon	Delta del Paraná	Buenos Aires	-33.5236	-59.9152	-	MLP	1748
Diplodon (D.) parallelopipedon	Río Paraná. San Nicolás	Buenos Aires	-33.3316	-60.2053	-	MACN	6429
Diplodon (D.) parallelopipedon	Río Paraná. Villa Constitución	Santa Fe	-33.231	-60.3071	-	MACN	7789
Diplodon (D.) parallelopipedon	Gualeguaychú	Entre Ríos	-33.0122	-58.5249	1920	MACN	11959
Diplodon (D.) parallelopipedon	Gualeguaychú	Entre Ríos	-33.0122	-58.5249	-	MACN	37987
Diplodon (D.) parallelopipedon	Rosario	Santa Fe	-32.9427	-60.6673	1953	MLP	3691
Diplodon (D.) parallelopipedon	Rosario	Santa Fe	-32.9427	-60.6673	-	MLP	8473
Diplodon (D.) parallelopipedon	Río Paraná. Rosario	Santa Fe	-32.9332	-60.6426	1933	MACN	21471
Diplodon (D.) parallelopipedon	Rosario. Isla de los Espinillos	Santa Fe	-32.9313	-60.6265	-	MLP	6147
Diplodon (D.) parallelopipedon	-	Entre Ríos	-32.0359	-59.2989	1917	MACN	9376
Diplodon (D.) parallelopipedon	-	Entre Ríos	-32.0359	-59.2989	1901	MACN	20752
Diplodon (D.) parallelopipedon	Diamante. Isla Los Chepes	Entre Ríos	-31.9069	-60.7531	-	MLP	6066
Diplodon (D.) parallelopipedon	Paraná	Entre Ríos	-31.7513	-60.5212	-	MACN	28467
Diplodon (D.) parallelopipedon	Paraná	Entre Ríos	-31.7513	-60.5212	-	MACN	28468
Diplodon (D.) parallelopipedon	Río Paraná. isla frente a la ciudad de Paraná	Entre Ríos	-31.7091	-60.5332	1924	MACN	14647
Diplodon (D.) parallelopipedon	Río Paraná. Itatí. Corrientes	Corrientes	-31.7091	-60.5332	-	MACN	19409
Diplodon (D.) parallelopipedon	Laguna Alto Verde	Santa Fe	-31.668	-60.6737	-	MACN	7786
Diplodon (D.) parallelopipedon	Ciudad de Santa Fe. Alto Verde	Santa Fe	-31.6646	-60.703	-	MLP	6034
Diplodon (D.) parallelopipedon	Santa Fe. Parque General Belgrano. Lago del Sur	Santa Fe	-31.6622	-60.7104	-	MLP	6151
Diplodon (D.) parallelopipedon	Madrejón Don Pancho. Río Santa Fe	Santa Fe	-31.6469	-60.6489	-	MLP	6035
Diplodon (D.) parallelopipedon	Madrejón Don Pancho. a 7 km al norte de la ciudad de Santa Fe	Santa Fe	-31.6469	-60.6489	1961	MLP	6591
Diplodon (D.) parallelopipedon	Arroyo El Tala. Nueva Escocia	Entre Ríos	-31.6424	-58.0333	-	MACN	17307
Diplodon (D.) parallelopipedon	Laguna Guadalupe	Santa Fe	-31.5803	-60.629	1945	MLP	1749
Diplodon (D.) parallelopipedon	Río Paraná. Puerto Curtiembre	Entre Ríos	-31.4565	-60.1687	-	MACN	6310
Diplodon (D.) parallelopipedon	Arroyo Ayuí	Entre Ríos	-31.273	-58.0044	-	MSF	16763
Diplodon (D.) parallelopipedon	Río Paraná. Hernandarias	Entre Ríos	-31.2217	-59.9946	-	MACN	5349
Diplodon (D.) parallelopipedon	Helvecia	Santa Fe	-31.102	-60.0866	-	MACN	6400
Diplodon (D.) parallelopipedon	Federación	Entre Ríos	-30.9886	-57.9242	1927	MACN	28469
Diplodon (D.) parallelopipedon	Federación	Entre Ríos	-30.9886	-57.9242	2002	MLP	7050
Diplodon (D.) parallelopipedon	Río Uruguay. Federación	Entre Ríos	-30.9814	-57.9017	1927	MACN	30392
Diplodon (D.) parallelopipedon	Río Paraná. Santa Elena	Entre Ríos	-30.939	-59.7954	-	MACN	6331
Diplodon (D.) parallelopipedon	Laguna Blanca. La Paz	Entre Ríos	-30.7462	-59.6334	1921	MACN	12978
Diplodon (D.) parallelopipedon	Paso de los Libres	Corrientes	-29.7336	-57.0939	1948	MLP	10950
Diplodon (D.) parallelopipedon	Paso de los Libres	Corrientes	-29.7336	-57.0939	1948	MLP	13029
Diplodon (D.) parallelopipedon	Isla Bieri. 20 Km al sur de Puerto Malabrigo	Santa Fe	-29.6116	-59.5928	1950	MLP	3700
Diplodon (D.) parallelopipedon	Isla Bieri. Frente a puerto Malabrigo	Santa Fe	-29.6116	-59.5928	-	MLP	6040
Diplodon (D.) parallelopipedon	Arroyo Aguapey	Corrientes	-28.9283	-56.6586	1964	MLP	6132
Diplodon (D.) parallelopipedon	Laguna Iberá	Corrientes	-28.5171	-57.1543	-	MLP	6039
Diplodon (D.) parallelopipedon	Iberá. Laguna Galarza. litoral. borde embalsado	Corrientes	-28.0737	-56.7178	2006	MLP	12684
Diplodon (D.) parallelopipedon	Iberá. Laguna Galarza. litoral	Corrientes	-28.0737	-56.7178	2006	MLP	12685
Diplodon (D.) parallelopipedon	Iberá. Laguna Galarza. litoral	Corrientes	-28.0737	-56.7178	2007	MLP	12689
Diplodon (D.) parallelopipedon	Iberá. Laguna Galarza. litoral	Corrientes	-28.0737	-56.7178	2007	MLP	12690
Diplodon (D.) parallelopipedon	Río Santa Lucía	Corrientes	-27.5671	-57.3221	-	MACN	28466
Diplodon (D.) parallelopipedon	Arroyo Garupá. cerca del puente	Misiones	-27.4628	-55.8105	-	MLP	6036
Diplodon (D.) parallelopipedon	Itá Ibaté. Río Paraná	Buenos Aires	-27.4228	-57.3373	-	MACN	6393
Diplodon (D.) parallelopipedon	Posadas. Arroyo Mártires	Misiones	-27.3815	-55.9547	-	MACN	411
Diplodon (D.) parallelopipedon	Puerto Luján	Corrientes	-27.3728	-56.1458	-	MACN	549
Diplodon (D.) parallelopipedon	Arroyo Garupá. cerca del puente	Misiones	-27.3527	-55.6137	1943	MACN	25816
Diplodon (D.) parallelopipedon	Itatí	Corrientes	-27.2667	-58.2487	1960	MLP	6566
Diplodon (D.) parallelopipedon	Río Alto Paraná. Itatí	Corrientes	-27.266	-58.2436	-	MACN	6322
Diplodon (D.) parallelopipedon	Iguazú. Playa del Hotel Iguazú	Misiones	-25.6791	-54.443	1943	MLP	1747
Diplodon (D.) parallelopipedon	Escobar, cerca del Río Lujan	Buenos Aires	-	-	1915	MACN	20178
Diplodon (D.) parallelopipedon	San Fernando	Buenos Aires	-	-	1934	MACN	21616
Diplodon (D.) parallelopipedon	Río Santa Lucía, Est. Julio F.C.N.E.A.	Corrientes	-	-	-	MACN	14716
Diplodon (D.) parallelopipedon	Iberá, Laguna Galarza, centro, pelagico	Corrientes	-	-	2007	MLP	12691
Diplodon (D.) parallelopipedon	Río Uruguay, al N de Colón	Entre Ríos	-	-	-	MACN	17469
Diplodon (D.) parallelopipedon	-	Entre Ríos	-	-	1917	MACN	9376
Diplodon (D.) parallelopipedon	Río Paraguay, Laguna Pirai	Formosa	-	-	1960	MLP	6062
Diplodon (D.) parallelopipedon	Arroyo Garupá, cerca del puente	Misiones	-	-	1943	MACN	25816
Diplodon (D.) parallelopipedon	Isla La Castellana	Santa Fe	-	-	-	MACN	7788
Diplodon (D.) parallelopipedon	Laguna Alto Verde	Santa Fe	-	-	-	MACN	7786
Diplodon (D.) parallelopipedon	Madrejon Flores	Santa Fe	-	-	1961	MLP	6300
Diplodon (D.) parallelopipedon	Río Paraná, Isla Arteaga, frente a Santa Fe	Santa Fe	-	-	-	MLP	6257
Diplodon (D.) parallelopipedon	Río Paraná, Islas	Santa Fe	-	-	-	MLP	6254
Diplodon (D.) parodizi	Río Santiago	Buenos Aires	-34.8522	-57.8853	-	MLP	6225
Diplodon (D.) parodizi	Isla El Paraguayo. frente a Arroyo Seco	Santa Fe	-33.1214	-60.4638	1950	MLP	3710
Diplodon (D.) parodizi	Rosario. Isla El Paraguayo. frente a Arroyo Seco	Santa Fe	-33.1214	-60.4638	1950	MLP	3714
Diplodon (D.) parodizi	Rosario. Río Paraná	Santa Fe	-32.9427	-60.6673	-	MACN	34526
Diplodon (D.) parodizi	Diamante. Los Chepes. Laguna Los Gansos	Entre Ríos	-32.0243	-60.6904	1951	MLP	6240
Diplodon (D.) parodizi	Santa Fe. Parque General Belgrano. Lago del Sur	Santa Fe	-31.6622	-60.7104	1959	MLP	6244
Diplodon (D.) parodizi	Río Paraná. Madrejón Don Felipe.	Santa Fe	-31.6484	-60.6092	1961	MLP	6260
Diplodon (D.) parodizi	Madrejón Don Pancho. a 7 km al norte de la ciudad de Santa Fe	Santa Fe	-31.6469	-60.6489	1961	MLP	6564
Diplodon (D.) parodizi	La Paz. Río Paraná	Entre Ríos	-30.7442	-59.6532	1944	MLP	6255
Diplodon (D.) parodizi	Isla Bieri	Santa Fe	-29.6116	-59.5928	-	MLP	6375
Diplodon (D.) parodizi	Río Salado	Chaco	-27.6516	-59.1189	-	MLP	6454
Diplodon (D.) parodizi	Río Paraguay. Laguna Los Indios	Formosa	-26.195	-58.1594	1960	MLP	6247
Diplodon (D.) parodizi	Río Paraguay	Formosa	-26.0173	-57.8891	1960	MLP	6112
Diplodon (D.) parodizi	Pirané	Formosa	-25.7393	-59.1098	1943	MLP	6224
Diplodon (D.) parodizi	Pirané. Estero Bellaco	Formosa	-25.7393	-59.1098	-	MLP	6258
Diplodon (D.) parodizi	Río Paraguay, Laguna Martin Garcia	Formosa	-	-	-	MLP	6243
Diplodon (D.) parodizi	Río Paraguay, Laguna Pirai	Formosa	-	-	-	MLP	6112
Diplodon (D.) parodizi	General Obligado, Río Paraná, Isla La Verde	Santa Fe	-	-	-	MLP	6236
Diplodon (D.) rhuacoicus	Gualeguaychú	Entre Ríos	-33.015	-58.5263	1955	MLP	6328
Diplodon (D.) rhuacoicus	Concordia. TributaRíos del Río Uruguay	Entre Ríos	-31.404	-58.0008	-	MLP	6261
Diplodon (D.) rhuacoicus	Chajarí. Arroyo Tiguá	Entre Ríos	-30.7032	-58.0305	1961	MLP	6295
Diplodon (D.) rhuacoicus	Arroyo Tiguá. afluente del Río Uruguay. cerca de Concordia	Entre Ríos	-30.6779	-58.0138	-	MLP	6387
Diplodon (D.) wymanii	Río Salto Grande	Entre Ríos	-	-	-	MLP	6668
Diplodon (R.) burroughianus	Arroyo La Corbata. Los Talas	Buenos Aires	-34.9062	-57.799	-	MACN	10381
Diplodon (R.) burroughianus	Río Santiago. Arroyo Palo Blanco	Buenos Aires	-34.8537	-57.8407	-	MACN	13962
Diplodon (R.) burroughianus	Río Santiago	Buenos Aires	-34.8507	-57.8875	1919	MACN	10213
Diplodon (R.) burroughianus	Punta Lara	Buenos Aires	-34.8254	-57.9684	1916	MACN	9501
Diplodon (R.) burroughianus	Arroyo Sarandí	Buenos Aires	-34.6802	-58.3397	1918	MACN	9544
Diplodon (R.) burroughianus	Arroyo Sarandí	Buenos Aires	-34.6802	-58.3397	-	MACN	16325
Diplodon (R.) burroughianus	Río de la Plata	Buenos Aires	-34.4855	-58.456	1915	MACN	8799
Diplodon (R.) burroughianus	Río de la Plata	Buenos Aires	-34.4855	-58.456	1917	MACN	9491
Diplodon (R.) burroughianus	Río de la Plata	Buenos Aires	-34.4855	-58.456	-	MACN	11712
Diplodon (R.) burroughianus	Río de la Plata	Buenos Aires	-34.4855	-58.456	-	MACN	14489
Diplodon (R.) burroughianus	Río de la Plata. Martínez	Buenos Aires	-34.479	-58.4832	1915	MACN	9494
Diplodon (R.) burroughianus	-	Buenos Aires	-34.4567	-58.5629	-	MACN	15466
Diplodon (R.) burroughianus	Punta Chica. Río de la Plata	Buenos Aires	-34.4498	-58.524	-	MACN	16991
Diplodon (R.) burroughianus	Canal San Fernando	Buenos Aires	-34.4339	-58.5654	1918	MACN	9581
Diplodon (R.) burroughianus	San Fernando. Delta del Río de La Plata	Buenos Aires	-34.4308	-58.5615	1931	MLP	1763
Diplodon (R.) burroughianus	Escobar	Buenos Aires	-34.3453	-58.7989	1924	MACN	15640
Diplodon (R.) burroughianus	Arroyo La Barquita en la "Horqueta" cerca de Luis Buyo	Buenos Aires	-34.1742	-58.4252	1916	MACN	31717
Diplodon (R.) burroughianus	Río Paraná	Buenos Aires	-33.7383	-59.4164	-	MACN	740
Diplodon (R.) burroughianus	Río Paraná	Buenos Aires	-33.7383	-59.4164	-	MACN	6327
Diplodon (R.) burroughianus	Rosario	Santa Fe	-32.9427	-60.6673	-	MLP	8464
Diplodon (R.) burroughianus	Rosario	Santa Fe	-32.9427	-60.6673	-	MLP	8465
Diplodon (R.) burroughianus	Paraná	Entre Ríos	-31.7513	-60.5212	-	MACN	31782
Diplodon (R.) burroughianus	Río Paraná. isla frente a la ciudad de Paraná	Entre Ríos	-31.7091	-60.5332	1924	MACN	14648
Diplodon (R.) burroughianus	Alto Verde. Laguna Toratay	Santa Fe	-31.672	-60.6647	1950	MLP	3701
Diplodon (R.) burroughianus	Laguna Alto Verde	Santa Fe	-31.668	-60.6737	1950	MACN	7785
Diplodon (R.) burroughianus	Sur de Alto Verde	Santa Fe	-31.6679	-60.6953	1950	MLP	3704
Diplodon (R.) burroughianus	Río Paraná. Puerto Curtiembre	Entre Ríos	-31.4565	-60.1687	-	MACN	6309
Diplodon (R.) burroughianus	Río Paraná. Puerto Curtiembre	Entre Ríos	-31.4565	-60.1687	-	MACN	6309
Diplodon (R.) burroughianus	Pueblo Brugo	Entre Ríos	-31.3863	-60.0942	-	MACN	6388
Diplodon (R.) burroughianus	Río Paraná. Hernandarias	Entre Ríos	-31.2217	-59.9946	-	MACN	5350
Diplodon (R.) burroughianus	-	Santa Fe	-31.163	-60.8737	1947	MACN	32064
Diplodon (R.) burroughianus	Isla Arcadi. La Capital	Santa Fe	-30.947	-59.8135	-	MACN	36126
Diplodon (R.) burroughianus	Río Paraná. Santa Elena	Entre Ríos	-30.939	-59.7954	-	MACN	6333
Diplodon (R.) burroughianus	Río Paraná. La Paz	Entre Ríos	-30.7442	-59.6532	-	MACN	6339
Diplodon (R.) burroughianus	Río Paraná. Reconquista	Santa Fe	-29.2115	-59.5572	-	MACN	6348
Diplodon (R.) burroughianus	Río Santa Lucía	Corrientes	-27.5671	-57.3221	-	MACN	9043
Diplodon (R.) burroughianus	Río Santa Lucía	Corrientes	-27.5671	-57.3221	-	MACN	9061
Diplodon (R.) burroughianus	Río Santa Lucía	Corrientes	-27.5671	-57.3221	-	MACN	16095
Diplodon (R.) burroughianus	Itá Ibaté. Río Paraná	Buenos Aires	-27.4228	-57.3373	-	MACN	6394
Diplodon (R.) burroughianus	Arroyo Gutiérrez, San Fernardo	Buenos Aires	-	-	-	MACN	18218
Diplodon (R.) burroughianus	Arroyo Miguelete, Punta Lara	Buenos Aires	-	-	-	MACN	11878
Diplodon (R.) burroughianus	Arroyo Miguelete, Punta Lara	Buenos Aires	-	-	1920	MACN	11880
Diplodon (R.) burroughianus	Canal de San Fernando	Buenos Aires	-	-	1918	MACN	9581
Diplodon (R.) burroughianus	Isla Sarmiento	Buenos Aires	-	-	1918	MACN	31776
Diplodon (R.) burroughianus	Islas del Tigre	Buenos Aires	-	-	-	MACN	16323
Diplodon (R.) burroughianus	-	Buenos Aires	-	-	-	MACN	15466
Diplodon (R.) burroughianus	Arroyo Riachuelo	Corrientes	-	-	-	MACN	17605
Diplodon (R.) burroughianus	Esteros del Iberá	Corrientes	-	-	-	MACN	12968
Diplodon (R.) burroughianus	Isla La Castellana	Santa Fe	-	-	1950	MACN	7787
Diplodon (R.) burroughianus	Isla Los Chepes, Laguna Las Acollaradas	Santa Fe	-	-	1948	MACN	6938
Diplodon (R.) burroughianus	Laguna Alto Verde	Santa Fe	-	-	1950	MACN	7785
Diplodon (R.) burroughianus	San Javier, Río Paraná	Santa Fe	-	-	-	MACN	14084
Diplodon (R.) burroughianus	San Nicolas, Río Paraná	Santa Fe	-	-	-	MACN	7792
Diplodon (R.) burroughianus	-	Santa Fe	-	-	1947	MACN	32064
Diplodon (R.) burroughianus	Helvecia	Santa Fe	-	-	1971	MLP	273
Diplodon (R.) charruanus	Punta Lara	Buenos Aires	-34.8254	-57.9684	1913	MACN	7151
Diplodon (R.) charruanus	Arroyo Sarandí	Buenos Aires	-34.6802	-58.3397	1918	MACN	9540
Diplodon (R.) charruanus	Río de la Plata. San Isidro	Buenos Aires	-34.4575	-58.5023	-	MACN	13222
Diplodon (R.) charruanus	Isla Martín García. Río de la Plata	Buenos Aires	-33.4872	-59.9482	-	MLP	6167
Diplodon (R.) charruanus	Gualeguaychú. Parque Ñandubaysal	Entre Ríos	-33.0661	-58.3869	2002	MLP	6997-5
Diplodon (R.) charruanus	Gualeguaychú	Entre Ríos	-33.015	-58.5263	-	MLP	8467
Diplodon (R.) charruanus	Gualeguaychú	Entre Ríos	-33.0122	-58.5249	1920	MACN	11958
Diplodon (R.) charruanus	Concepción del Uruguay. Arroyo de la China	Entre Ríos	-32.5082	-58.2684	1960	MLP	6075
Diplodon (R.) charruanus	Concepción del Uruguay. Arroyo de la China	Entre Ríos	-32.5082	-58.2684	1961	MLP	6126
Diplodon (R.) charruanus	Concepción del Uruguay. Arroyo de la China	Entre Ríos	-32.5082	-58.2684	1961	MLP	6563
Diplodon (R.) charruanus	Concepción del Uruguay. Arroyo de la China	Entre Ríos	-32.5082	-58.2684	1964	MLP	6604
Diplodon (R.) charruanus	Colón. Arroyo La Leche (a 1 Km al sur de Colón)	Entre Ríos	-32.2375	-58.1367	1961	MLP	6327
Diplodon (R.) charruanus	Colón. Río Uruguay	Entre Ríos	-32.2157	-58.1343	1931	MLP	1760
Diplodon (R.) charruanus	Paso de los Libres	Corrientes	-29.7336	-57.0939	-	MLP	6156
Diplodon (R.) charruanus	Isla Bieri. Pozo Puesto. a 20 km al sur de puerto Malabrigo	Santa Fe	-29.6116	-59.5928	1950	MLP	3715
Diplodon (R.) charruanus	Romang. Arroyo Malabrigo	Santa Fe	-29.4457	-59.7538	1950	MLP	3702
Diplodon (R.) charruanus	Solari. Arroyo Ibabiyu	Corrientes	-29.3745	-58.1755	1947	MLP	8471
Diplodon (R.) charruanus	Arroyo Aguapey	Corrientes	-28.9283	-56.6586	1964	MLP	6256
Diplodon (R.) charruanus	Arroyo Colla y Colonia Pando	Corrientes	-28.541	-58.4735	-	MLP	6427
Diplodon (R.) charruanus	Iberá. Laguna Galarza. litoral	Corrientes	-28.0737	-56.7178	2006	MLP	12686
Diplodon (R.) charruanus	-	Formosa	-24.6797	-59.9356	-	MLP	6141
Diplodon (R.) charruanus	Río Lujan. Quinta de Zamudio	Buenos Aires	-	-	1945	MLP	8466
Diplodon (R.) charruanus	Isla Las Correntadas	Corrientes	-	-	1950	MLP	3703
Diplodon (R.) charruanus	Isla Malmajue, 25 km al Norte de la Ciudad de Santa Fe	Santa Fe	-	-	1950	MLP	3698
Diplodon (R.) hyaleus	Riacho Tres Bocas, Paraná	Entre Ríos	-	-	-	MACN	12966
Diplodon (R.) hyaleus	-	Entre Ríos	-	-	-	MACN	9376
Diplodon (R.) hyaleus	-	Entre Ríos	-	-	1923	MACN	14013
Diplodon (R.) hyaleus	Arroyo Pindo, Villa Ocampo F.C.P.S.F.	Santa Fe	-	-	-	MACN	396
Diplodon (R.) hyaleus	Río San Javier, Colónia San Matias	Santa Fe	-	-	1942	MACN	25582
Diplodon (R.) hylaeus	Río Santiago	Buenos Aires	-34.8507	-57.8875	-	MACN	15065
Diplodon (R.) hylaeus	Punta Lara. Río de la Plata	Buenos Aires	-34.8075	-57.9794	1919	MACN	9596
Diplodon (R.) hylaeus	Río de la Plata. Quilmes	Buenos Aires	-34.7041	-58.2317	1945	MACN	6411
Diplodon (R.) hylaeus	Puerto Nuevo	Ciudad Autónoma de Buenos Aires	-34.5806	-58.3793	-	MACN	11730
Diplodon (R.) hylaeus	Anchorena. Río de la Plata	Buenos Aires	-34.4869	-58.4804	1919	MACN	9893
Diplodon (R.) hylaeus	Río de la Plata	Buenos Aires	-34.4855	-58.456	-	MACN	19286
Diplodon (R.) hylaeus	Río de la Plata. Anchorena	Buenos Aires	-34.4612	-58.4999	-	MACN	2404
Diplodon (R.) hylaeus	Río de la Plata. San Isidro. Anchorena	Buenos Aires	-34.4612	-58.4999	1920	MACN	10362
Diplodon (R.) hylaeus	Río de la Plata. Anchorena	Buenos Aires	-34.4612	-58.4999	-	MACN	16723
Diplodon (R.) hylaeus	Río Paraná. San Nicolás	Buenos Aires	-33.3316	-60.2053	-	MACN	5247
Diplodon (R.) hylaeus	Laguna de las Tejas	Entre Ríos	-33.3316	-60.2053	1933	MACN	21468
Diplodon (R.) hylaeus	-	Entre Ríos	-32.0359	-59.2989	-	MACN	9376
Diplodon (R.) hylaeus	-	Entre Ríos	-32.0359	-59.2989	1923	MACN	14013
Diplodon (R.) hylaeus	Río Colastiné. zona atracadero balsa	Santa Fe	-31.6648	-60.6021	-	MLP	6421
Diplodon (R.) hylaeus	Santa Fe. Parque General Belgrano. Lago del Sur	Santa Fe	-31.6622	-60.7104	-	MLP	6267
Diplodon (R.) hylaeus	-	Santa Fe	-31.1855	-60.8454	-	MLP	8472
Diplodon (R.) hylaeus	Corrientes. Arroyo Yacaré	Corrientes	-30.7246	-57.9799	1960	MLP	6326
Diplodon (R.) hylaeus	Corrientes. Arroyo Yacaré	Corrientes	-30.7246	-57.9799	1960	MLP	12931
Diplodon (R.) hylaeus	Esquina	Corrientes	-30.0147	-59.5268	1918	MACN	9391
Diplodon (R.) hylaeus	Curuzú-Cuatiá	Corrientes	-29.7851	-58.0606	-	MACN	7790
Diplodon (R.) hylaeus	Isla Bieri. Pozo Puesto. a 20 km al sur de puerto Malabrigo	Santa Fe	-29.6116	-59.5928	1951	MLP	3713
Diplodon (R.) hylaeus	Isla Bieri. Río Paraná. Puerto Malabrigo	Santa Fe	-29.6116	-59.5928	-	MLP	6355
Diplodon (R.) hylaeus	Romang. Isla Bieri	Santa Fe	-29.5307	-59.5924	-	MLP	6310
Diplodon (R.) hylaeus	Romang. Isla Bieri	Santa Fe	-29.5307	-59.5924	-	MLP	6324
Diplodon (R.) hylaeus	Romang. Isla Bieri. cerca de Puerto Malabrigo	Santa Fe	-29.5307	-59.5924	-	MLP	6402
Diplodon (R.) hylaeus	Pindó. Villa Ocampo F.C.P.S.F.	Santa Fe	-28.4931	-59.3621	-	MACN	390
Diplodon (R.) hylaeus	San Fernando. Río Salado	Chaco	-27.6516	-59.1189	-	MLP	6293
Diplodon (R.) hylaeus	Laguna Guadalupe	Santa Fe	-27.487	-56.8982	-	MACN	19177
Diplodon (R.) hylaeus	Puerto Italia. Corrientes	Corrientes	-27.4564	-58.8217	-	MACN	14701
Diplodon (R.) hylaeus	Alto Paraná	Corrientes	-27.3289	-56.471	-	MLP	2673
Diplodon (R.) hylaeus	Alto Paraná	Corrientes	-27.3289	-56.471	-	MLP	2668-1
Diplodon (R.) hylaeus	Paso de la Patria	Corrientes	-27.3144	-58.5762	1960	MLP	6383
Diplodon (R.) hylaeus	Paso de la Patria	Corrientes	-27.3144	-58.5762	1963	MLP	6419
Diplodon (R.) hylaeus	Río Alto Paraná. Paso de la Patria	Corrientes	-27.3116	-58.573	-	MACN	6337
Diplodon (R.) hylaeus	Río Alto Paraná. Itatí	Corrientes	-27.266	-58.2436	-	MACN	6321
Diplodon (R.) hylaeus	Río Paraguay. Colonia Bouvier	Formosa	-25.4136	-57.5884	-	MACN	6290
Diplodon (R.) hylaeus	Puerto Malabrigo, Río San Jeronimo	Santa Fe	-	-	1953	MLP	6418
Diplodon (R.) hylaeus	Río Paraná, Isla El Rico, frente a Diamante	Santa Fe	-	-	-	MLP	6179
Diplodon (R.) peraeformis	Río Uruguay. Paso de los Libres	Corrientes	-29.7256	-57.0858	1920	MACN	11933
Diplodon (R.) variabilis	La Plata	Buenos Aires	-34.9198	-58.0126	-	MLP	2678
Diplodon (R.) variabilis	Puerto Nuevo. Río de la Plata	Ciudad Autónoma de Buenos Aires	-34.8612	-57.8935	1926	MLP	6226
Diplodon (R.) variabilis	Ensenada. Puerto de La Plata	Buenos Aires	-34.8612	-57.8935	1917	MLP	6623
Diplodon (R.) variabilis	Ensenada. Arroyo Doña Flora	Buenos Aires	-34.8545	-57.9309	1959	MLP	6299
Diplodon (R.) variabilis	Río Santiago. Río de la Plata	Buenos Aires	-34.8522	-57.8853	1918	MACN	9375
Diplodon (R.) variabilis	Río Santiago	Buenos Aires	-34.8507	-57.8875	1918	MACN	9528
Diplodon (R.) variabilis	Río Santiago	Buenos Aires	-34.8507	-57.8875	1919	MACN	9604
Diplodon (R.) variabilis	Río Santiago	Buenos Aires	-34.8507	-57.8875	1919	MACN	10260
Diplodon (R.) variabilis	Río Santiago	Buenos Aires	-34.8507	-57.8875	1920	MACN	10895
Diplodon (R.) variabilis	Ensenada. Río Santiago	Buenos Aires	-34.843	-57.9117	-	MLP	1754
Diplodon (R.) variabilis	Ensenada. Río Santiago	Buenos Aires	-34.843	-57.9117	-	MLP	1762
Diplodon (R.) variabilis	Ensenada. Río Santiago	Buenos Aires	-34.843	-57.9117	-	MLP	6045
Diplodon (R.) variabilis	Ensenada. Río Santiago	Buenos Aires	-34.843	-57.9117	1917	MLP	6050
Diplodon (R.) variabilis	Ensenada. Río Santiago	Buenos Aires	-34.843	-57.9117	1919	MLP	6133
Diplodon (R.) variabilis	Punta Lara. Arroyo Las Cañas	Buenos Aires	-34.8254	-57.9684	1931	MACN	31718
Diplodon (R.) variabilis	Arroyo Domínico	Buenos Aires	-34.6797	-58.3139	-	MACN	20177
Diplodon (R.) variabilis	Sarandí. Arroyo Sarandí	Buenos Aires	-34.6781	-58.3374	1918	MLP	6234
Diplodon (R.) variabilis	Puerto Nuevo	Ciudad Autónoma de Buenos Aires	-34.5806	-58.3793	1920	MACN	11732
Diplodon (R.) variabilis	Río de la Plata. Puerto Nuevo	Ciudad Autónoma de Buenos Aires	-34.5806	-58.3793	-	MACN	16830
Diplodon (R.) variabilis	Puerto Nuevo	Ciudad Autónoma de Buenos Aires	-34.5806	-58.3793	-	MACN	18226
Diplodon (R.) variabilis	Puerto Nuevo	Ciudad Autónoma de Buenos Aires	-34.5776	-58.3692	1920	MLP	6136
Diplodon (R.) variabilis	Puerto Nuevo	Ciudad Autónoma de Buenos Aires	-34.5776	-58.3692	-	MLP	6321
Diplodon (R.) variabilis	Río de la Plata. frente al "Club de Pescadores"	Ciudad Autónoma de Buenos Aires	-34.5631	-58.404	1937	MACN	1008
Diplodon (R.) variabilis	Olivos	Buenos Aires	-34.5	-58.4856	1917	MACN	9492
Diplodon (R.) variabilis	Anchorena. Río de la Plata	Buenos Aires	-34.4869	-58.4804	1920	MACN	10363
Diplodon (R.) variabilis	Anchorena. Río de la Plata	Buenos Aires	-34.4869	-58.4804	-	MACN	10434
Diplodon (R.) variabilis	-	Buenos Aires	-34.4833	-58.5322	1917	MACN	5131
Diplodon (R.) variabilis	-	Buenos Aires	-34.4567	-58.5629	1920	MACN	11538
Diplodon (R.) variabilis	San Fernando. Arroyo Luján	Buenos Aires	-34.4308	-58.5615	1959	MLP	6210
Diplodon (R.) variabilis	Río Luján. boca del Arroyo Pajarito	Buenos Aires	-34.4246	-58.5399	-	MACN	20196
Diplodon (R.) variabilis	Tigre. Boca del Arroyo Pajarito	Buenos Aires	-34.4179	-58.5379	1932	MLP	6142
Diplodon (R.) variabilis	Isla Martín García	Buenos Aires	-33.4872	-59.9482	-	MLP	1767
Diplodon (R.) variabilis	Isla Martín García	Buenos Aires	-33.4872	-59.9482	-	MLP	1768
Diplodon (R.) variabilis	Río Paraná. Isla Cafferatta	Santa Fe	-33.2124	-60.3279	-	MACN	9488
Diplodon (R.) variabilis	Gualeguay. Río Gualeguay	Entre Ríos	-33.16	-59.2929	-	MLP	6308
Diplodon (R.) variabilis	Gualeguaychú. Parque Ñandubaysal	Entre Ríos	-33.0661	-58.3869	2002	MLP	6997-6
Diplodon (R.) variabilis	Santa Fe. Alto Verde. Isla Arteaga	Santa Fe	-31.6679	-60.6953	-	MLP	6352
Diplodon (R.) variabilis	Santa Fe. Isla Arteaga. frente a Santa Fe	Santa Fe	-31.6679	-60.6953	-	MLP	6371
Diplodon (R.) variabilis	Ciudad de Santa Fe. Isla de Alto Verde	Santa Fe	-31.6646	-60.703	-	MLP	6358
Diplodon (R.) variabilis	Santa Fe. Parque General Belgrano. Lago del Sur	Santa Fe	-31.6622	-60.7104	-	MLP	6135
Diplodon (R.) variabilis	Santa Fe. Madrejón Don Felipe	Santa Fe	-31.6484	-60.6092	1962	MLP	6134
Diplodon (R.) variabilis	Madrejón Don Felipe	Santa Fe	-31.6484	-60.6092	1963	MLP	11787
Diplodon (R.) variabilis	Corrientes. Arroyo Yacaré	Corrientes	-30.7246	-57.9799	1961	MLP	6241
Diplodon (R.) variabilis	Romang. Laguna Vargas	Santa Fe	-29.5196	-59.7206	1962	MLP	6137
Diplodon (R.) variabilis	Arroyo Gutiérrez	Buenos Aires	-	-	-	MACN	20192
Diplodon (R.) variabilis	Punta Lara, Arroyo Las Cañas	Buenos Aires	-	-	1931	MACN	31718
Diplodon (R.) variabilis	Río Santiago, Río de la Plata	Buenos Aires	-	-	1918	MACN	9375
Diplodon (R.) variabilis	-	Buenos Aires	-	-	1917	MACN	5131
Diplodon (R.) variabilis	-	Buenos Aires	-	-	1920	MACN	11538
Diplodon (R.) variabilis	Arroyo Cambaceres, a 500 metros del Río de la Plata	Buenos Aires	-	-	-	MLP	6526
Diplodon (R.) variabilis	Ensenada, Arroyo Cambaceres	Buenos Aires	-	-	-	MLP	6434
Diplodon (R.) variabilis	Ensenada, Arroyo Cambaceres	Buenos Aires	-	-	-	MLP	6235
Diplodon (R.) variabilis	Río Cambaceres, a 500 metros del Río de la Plata	Buenos Aires	-	-	-	MLP	6611
Diplodon (R.) variabilis	Isla La Paraguaya, Río Santa Fe, Villa Constitucion	Santa Fe	-	-	1959	MACN	9489
Diplodon (R.) variabilis	Puerto Alvear - Río Colastiné	Santa Fe	-	-	1952	MLP	6249
Diplodon (R.) variabilis	Río Paraná, Isla Espinillo	Santa Fe	-	-	-	MLP	6252
Diplodon (R.) variabilis	Río Paraná, Islas frente a Roman	Santa Fe	-	-	-	MLP	6404
Diplodon paranensis	Puerto Nuevo. Río de la Plata	Ciudad Autónoma de Buenos Aires	-34.5806	-58.3793	1924	MACN	3231
Diplodon paranensis	Puerto Nuevo	Ciudad Autónoma de Buenos Aires	-34.5806	-58.3793	-	MACN	11733
Diplodon paranensis	Río de la Plata. Puerto Nuevo	Ciudad Autónoma de Buenos Aires	-34.5806	-58.3793	-	MACN	16831
Diplodon paranensis	Puerto Nuevo	Ciudad Autónoma de Buenos Aires	-34.5806	-58.3793	-	MACN	18225
Diplodon paranensis	Puerto Nuevo	Ciudad Autónoma de Buenos Aires	-34.5806	-58.3793	1945	MACN	25942
Diplodon paranensis	Río de la Plata. frente al "Club de Pescadores"	Ciudad Autónoma de Buenos Aires	-34.5631	-58.404	1937	MACN	1003
Diplodon paranensis	Olivos. Río de la Plata	Buenos Aires	-34.5059	-58.4575	-	MACN	16409
Diplodon paranensis	Anchorena. Río de la Plata	Buenos Aires	-34.4869	-58.4804	1919	MACN	9893
Diplodon paranensis	Anchorena. Río de la Plata	Buenos Aires	-34.4869	-58.4804	-	MACN	10224
Diplodon paranensis	Anchorena. Río de la Plata	Buenos Aires	-34.4869	-58.4804	1920	MACN	10361
Diplodon paranensis	Anchorena. Río de la Plata	Buenos Aires	-34.4869	-58.4804	1920	MACN	10434
Diplodon paranensis	Río de la Plata	Buenos Aires	-34.4855	-58.456	1924	MACN	3232
Diplodon paranensis	Río de la Plata	Buenos Aires	-34.4855	-58.456	-	MACN	14490
Diplodon paranensis	Río de la Plata	Buenos Aires	-34.4855	-58.456	-	MACN	19287
Diplodon paranensis	-	Buenos Aires	-34.4833	-58.5322	1916	MACN	9502
Diplodon paranensis	Río de la Plata. San Isidro. Anchorena	Buenos Aires	-34.4612	-58.4999	-	MACN	16722
Diplodon paranensis	-	Buenos Aires	-34.4567	-58.5629	-	MACN	11537
Diplodon paranensis	Punta Chica. Río de la Plata	Buenos Aires	-34.4498	-58.524	-	MACN	16990
Diplodon paranensis	Río Luján. boca del Arroyo Pajarito	Buenos Aires	-34.4246	-58.5399	-	MACN	20191
Diplodon paranensis	Escobar	Buenos Aires	-34.3453	-58.7989	1924	MACN	15638
Diplodon paranensis	Río Paraná	Buenos Aires	-33.7383	-59.4164	-	MACN	539
Diplodon paranensis	Río Uruguay. Puerto Basilio	Entre Ríos	-33.257	-58.4362	1936	MACN	914
Diplodon paranensis	Gualeguaychú	Entre Ríos	-33.0122	-58.5249	1920	MACN	11954
Diplodon paranensis	-	Entre Ríos	-32.0359	-59.2989	1901	MACN	20751
Diplodon paranensis	Paraná	Entre Ríos	-31.7513	-60.5212	-	MACN	8880
Diplodon paranensis	Río Paraná. Santa Elena	Entre Ríos	-30.939	-59.7954	-	MACN	6332
Diplodon paranensis	Yapeyú	Corrientes	-29.4698	-56.8175	-	MACN	25979
Diplodon paranensis	Río Paraná. Goya	Corrientes	-29.1333	-59.2662	-	MACN	6328
Diplodon paranensis	Puerto Luján	Corrientes	-27.3728	-56.1458	-	MACN	556
Diplodon paranensis	Quitilipi	Chaco	-26.8701	-60.2183	1920	MACN	11942
Diplodon paranensis	Río Paraguay. Colonia Bouvier	Formosa	-25.4136	-57.5884	-	MACN	6289
Diplodon paranensis	Riachos	Buenos Aires	-	-	-	MACN	19378
Diplodon paranensis	Km 311-Formosa a Embarcacion	Formosa	-	-	-	MACN	18614
Diplodon sp.	Paradero de Indios	Chaco	-26.0546	-59.9417	-	MACN	13356
Diplodon sp.	Parque Nacional Los Alerces. Lago Futalaufquen	Chubut	-42.8279	-71.6709	1944	MACN	25894
Diplodon sp.	Parque Nacional Lago Puelo. Lago Puelo	Chubut	-42.1409	-71.6781	-	MACN	6769
Diplodon sp.	Lago Mascardi	Río Negro	-41.3483	-71.5636	1904	MACN	1464
Diplodon sp.	Parque Nacional Nahuel Huapi. Lago Nahuel Huapi	Río Negro	-41.1072	-71.3474	1926	MACN	16392
Diplodon sp.	Parque Nacional Nahuel Huapi. Lago Nahuel Huapi	Río Negro	-41.1072	-71.3474	1938	MACN	23540
Diplodon sp.	Parque Nacional Nahuel Huapi. Lago Nahuel Huapi	Río Negro	-41.1072	-71.3474	1941	MACN	24721
Diplodon sp.	Parque Nacional Nahuel Huapi. al E del Lago Moreno. a 1 km de Colonia Suiza	Río Negro	-41.0919	-71.4839	-	MACN	6768
Diplodon sp.	Parque Nacional Nahuel Huapi. San Carlos de Bariloche. Lago Nahuel Huapi	Río Negro	-41.0919	-71.4839	-	MACN	19059
Diplodon sp.	Parque Nacional Nahuel Huapi. Arroyo del Medio. cerca del limite entre Río Negro y Neuquén	Río Negro	-41.0919	-71.4839	1932	MACN	20958
Diplodon sp.	Parque Nacional Nahuel Huapi. Lago Moreno	Río Negro	-41.0919	-71.4839	1934	MACN	21794
Diplodon sp.	San Carlos de Bariloche. Lago Moreno	Río Negro	-41.0919	-71.4839	1969	MLP	6139
Diplodon sp.	Puerto Blest	Río Negro	-41.0243	-71.814	1918	MACN	9346
Diplodon sp.	Lago Nahuel Huapi	Neuquén	-40.9788	-71.5468	1934	MACN	21752
Diplodon sp.	Parque Nacional Nahuel Huapi. Lago Nahuel Huapi. Isla Victoria	Neuquén	-40.9471	-71.5374	1934	MACN	21794
Diplodon sp.	Parque Nacional Nahuel Huapi. Lago Nahuel Huapi. Isla Victoria	Neuquén	-40.9471	-71.5374	1940	MACN	24712
Diplodon sp.	Lago Nahuel Huapi. Isla Victoria	Río Negro	-40.9462	-71.5381	1949	MLP	1128
Diplodon sp.	Lago Nahuel Huapi. Isla Victoria	Río Negro	-40.9462	-71.5381	1947	MLP	1997
Diplodon sp.	Parque Nacional Nahuel Huapi. Lago Nahuel Huapi. Puerto Pañuelo	Río Negro	-40.8534	-71.5682	1934	MACN	21753
Diplodon sp.	Parque Nacional Nahuel Huapi. Villa La Angostura. extremo N del Lago Correntoso	Neuquén	-40.8294	-71.579	1942	MACN	3115
Diplodon sp.	Carmen de Patagones. Río Negro	Buenos Aires	-40.797	-62.9779	1932	MACN	20241
Diplodon sp.	Lago Lácar. San Martín de los Andes	Neuquén	-40.1662	-71.4934	-	MACN	6765
Diplodon sp.	Lago Lácar	Neuquén	-40.1662	-71.4934	1919	MACN	9776
Diplodon sp.	Lago Lácar	Neuquén	-40.1662	-71.4934	1938	MACN	25900
Diplodon sp.	San Martín de los Andes. Lago Lacar	Neuquén	-40.1662	-71.4934	1978	MLP	4091
Diplodon sp.	General Conesa	Río Negro	-40.1031	-64.4542	1942	MLP	4154-2
Diplodon sp.	Río Limay. a 60 km aguas arriba de Neuquén	Neuquén	-39.8426	-69.6601	1948	MACN	6658
Diplodon sp.	Río Limay (lagunas)	Neuquén	-39.8426	-69.6601	-	MACN	9046
Diplodon sp.	Río Limay	Neuquén	-39.8426	-69.6601	1918	MACN	9346
Diplodon sp.	Río Limay	Neuquén	-39.8426	-69.6601	1934	MACN	21798
Diplodon sp.	Río Limay	Neuquén	-39.8426	-69.6601	1977	MACN	30865
Diplodon sp.	Pomona	Río Negro	-39.4829	-65.6075	1944	MLP	2006-1
Diplodon sp.	Pehuenia. Lago Nompehuen	Neuquén	-39.1288	-71.2766	2011	MLP	13753
Diplodon sp.	Pehuenia. Laguna de los Giles	Neuquén	-39.1197	-71.0611	2011	MLP	13755
Diplodon sp.	General Fernández Oro	Río Negro	-38.9554	-67.9257	1950	MLP	2003
Diplodon sp.	General Fernández Oro	Río Negro	-38.9554	-67.9257	1949	MLP	8477
Diplodon sp.	General Fernández Oro	Río Negro	-38.9554	-67.9257	1949	MLP	13240
Diplodon sp.	Lago Aluminé	Neuquén	-38.9173	-71.1246	1977	MLP	4893
Diplodon sp.	Pehuenia. Laguna Matethue	Neuquén	-38.9078	-71.2353	2011	MLP	13754
Diplodon sp.	-	Neuquén	-38.4668	-70.0879	-	MLP	2684
Diplodon sp.	Pehuenia. Lago Ñorquinco	Neuquén	-38.1478	-71.2501	2011	MLP	13752
Diplodon sp.	Laguna Cari-Laufquen	Neuquén	-36.5029	-70.1555	1977	MLP	4890-1
Diplodon sp.	Río Samborombón	Buenos Aires	-35.5902	-57.4658	1924	MACN	31780
Diplodon sp.	Arroyo Juan Blanco	Buenos Aires	-35.1598	-57.4552	-	MLP	1907
Diplodon sp.	Arroyo Juan Blanco	Buenos Aires	-35.1598	-57.4552	1950	MLP	1928
Diplodon sp.	La Plata. Arroyo del Gato	Buenos Aires	-34.9095	-57.9974	-	MLP	2791
Diplodon sp.	Arroyo La Corbata. Los Talas	Buenos Aires	-34.9062	-57.799	1920	MACN	10379
Diplodon sp.	Los Talas	Buenos Aires	-34.9062	-57.799	1920	MACN	25884
Diplodon sp.	Río de la Plata	Buenos Aires	-34.8592	-57.635	1917	MLP	2031-3
Diplodon sp.	Florencio Varela. Reserva de Usos Multiples Guillermo Enrique Hudson. Arroyo Davidson	Buenos Aires	-34.8557	-58.23	2009	MLP	13610
Diplodon sp.	Ensenada. Cambaceres. Arroyo Doña Flora	Buenos Aires	-34.8545	-57.9309	1959	MLP	3831
Diplodon sp.	Río Santiago. Arroyo Palo Blanco	Buenos Aires	-34.8537	-57.8407	-	MACN	13961
Diplodon sp.	Río Santiago. La Plata	Corrientes	-34.8522	-57.8853	1927	MACN	17607
Diplodon sp.	Río Santiago	Buenos Aires	-34.8507	-57.8875	-	MACN	3107
Diplodon sp.	Río Santiago	Buenos Aires	-34.8507	-57.8875	-	MACN	8774
Diplodon sp.	Río Santiago	Buenos Aires	-34.8507	-57.8875	1915	MACN	9485
Diplodon sp.	Río Santiago	Buenos Aires	-34.8507	-57.8875	1915	MACN	9485
Diplodon sp.	Río Santiago	Buenos Aires	-34.8507	-57.8875	1919	MACN	9602
Diplodon sp.	Río Santiago	Buenos Aires	-34.8507	-57.8875	1919	MACN	9604
Diplodon sp.	Río Santiago	Buenos Aires	-34.8507	-57.8875	1919	MACN	10202
Diplodon sp.	Río Santiago	Buenos Aires	-34.8507	-57.8875	1920	MACN	10893
Diplodon sp.	Río Santiago	Buenos Aires	-34.8507	-57.8875	1920	MACN	10894
Diplodon sp.	Río Santiago	Buenos Aires	-34.8507	-57.8875	-	MACN	13760
Diplodon sp.	Río Baradero	Buenos Aires	-34.8507	-57.8875	1945	MACN	25943
Diplodon sp.	Río Santiago	Buenos Aires	-34.8507	-57.8875	1909	MACN	27493
Diplodon sp.	Río Santiago	Buenos Aires	-34.8507	-57.8875	1922	MACN	32092
Diplodon sp.	Río Santiago. Isla Paulino	Buenos Aires	-34.8436	-57.8704	1915	MACN	27495
Diplodon sp.	Río de la Plata. Isla Paulino	Buenos Aires	-34.8436	-57.8704	-	MLP	2802
Diplodon sp.	Ensenada. Río Santiago	Buenos Aires	-34.843	-57.9117	-	MLP	1759
Diplodon sp.	Ensenada. Río Santiago	Buenos Aires	-34.843	-57.9117	-	MLP	1761
Diplodon sp.	Ensenada. Punta del Monte. Río Santiago	Buenos Aires	-34.843	-57.9117	1923	MLP	1787
Diplodon sp.	Ensenada. Río Santiago	Buenos Aires	-34.843	-57.9117	1917	MLP	2681
Diplodon sp.	Ensenada. Río Santiago	Buenos Aires	-34.843	-57.9117	1919	MLP	6123
Diplodon sp.	Ensenada. Río Santiago	Buenos Aires	-34.843	-57.9117	-	MLP	8486
Diplodon sp.	Ensenada. Punta del Monte. Río Santiago. Río de la Plata	Buenos Aires	-34.843	-57.9117	1923	MLP	1787-1
Diplodon sp.	Pereyra	Buenos Aires	-34.8428	-58.1336	-	MLP	1906
Diplodon sp.	Pereyra	Buenos Aires	-34.8428	-58.1336	1950	MLP	1909
Diplodon sp.	Pereyra	Buenos Aires	-34.8428	-58.1336	-	MLP	1909
Diplodon sp.	Ensenada. Arroyo El Chileno. Sur del Río de la Plata	Buenos Aires	-34.836	-57.9056	-	MLP	6140
Diplodon sp.	Punta Lara	Buenos Aires	-34.8254	-57.9684	1915	MACN	9485
Diplodon sp.	Punta Lara	Buenos Aires	-34.8254	-57.9684	-	MACN	9558
Diplodon sp.	Punta Lara	Buenos Aires	-34.8254	-57.9684	1912	MACN	27491
Diplodon sp.	Punta Lara. Arroyo Las Cañas	Buenos Aires	-34.8254	-57.9684	1936	MACN	31719
Diplodon sp.	Punta Lara	Buenos Aires	-34.8254	-57.9684	1912	MACN	31777
Diplodon sp.	Ensenada. Punta Lara	Buenos Aires	-34.8133	-57.9746	-	MLP	1260
Diplodon sp.	Ensenada. Punta Lara	Buenos Aires	-34.8133	-57.9746	-	MLP	1266
Diplodon sp.	Ensenada. Punta Lara	Buenos Aires	-34.8133	-57.9746	-	MLP	1797
Diplodon sp.	Ensenada. Punta Lara	Buenos Aires	-34.8133	-57.9746	-	MLP	1805
Diplodon sp.	Punta Lara. Río de la Plata	Buenos Aires	-34.8075	-57.9794	-	MACN	275
Diplodon sp.	Punta Lara. Río de la Plata	Buenos Aires	-34.8075	-57.9794	1912	MACN	9485
Diplodon sp.	Punta Lara. Río de la Plata	Buenos Aires	-34.8075	-57.9794	1915	MACN	9485
Diplodon sp.	Punta Lara. Río de la Plata	Buenos Aires	-34.8075	-57.9794	1915	MACN	9485
Diplodon sp.	Punta Lara. Río de la Plata	Buenos Aires	-34.8075	-57.9794	1919	MACN	9568
Diplodon sp.	Punta Lara. Río de la Plata	Buenos Aires	-34.8075	-57.9794	1912	MACN	32020
Diplodon sp.	Plátanos. en un arroyo próximo	Buenos Aires	-34.7842	-58.1731	-	MACN	1570
Diplodon sp.	Río Matanza. Laferrere	Buenos Aires	-34.7655	-58.5677	1933	MACN	405
Diplodon sp.	Río Matanza. Laferrere	Buenos Aires	-34.7655	-58.5677	-	MACN	15465
Diplodon sp.	Río Matanza. Laferrere	Buenos Aires	-34.7655	-58.5677	-	MACN	20139
Diplodon sp.	Río Matanza. Laferrere	Buenos Aires	-34.7655	-58.5677	-	MACN	20140
Diplodon sp.	Río de la Plata. Quilmes	Buenos Aires	-34.7041	-58.2317	1945	MACN	6410
Diplodon sp.	Costa de Quilmes	Buenos Aires	-34.7041	-58.2317	1917	MACN	32015
Diplodon sp.	Arroyo Merlo	Buenos Aires	-34.6894	-58.7917	-	MLP	1756
Diplodon sp.	Arroyo Merlo	Buenos Aires	-34.6894	-58.7917	-	MLP	1757
Diplodon sp.	Moreno. La Porteña. margen derecha Río Reconquista. Lecho I. a 800 m del Puente Cascallares	Buenos Aires	-34.6822	-58.8143	1987	MLP	11762
Diplodon sp.	Arroyo Sarandí. Río de la Plata	Buenos Aires	-34.6802	-58.3397	1919	MACN	9703
Diplodon sp.	Arroyo Sarandí. Río de la Plata	Buenos Aires	-34.6802	-58.3397	1919	MACN	9703
Diplodon sp.	Arroyo Domínico	Buenos Aires	-34.6797	-58.3139	-	MACN	20178
Diplodon sp.	Barrio de Barracas	Ciudad Autónoma de Buenos Aires	-34.6587	-58.3972	-	MLP	2667
Diplodon sp.	Lago de Palermo	Ciudad Autónoma de Buenos Aires	-34.5802	-58.4172	1944	MLP	1758
Diplodon sp.	Olivos. Río de la Plata	Buenos Aires	-34.5059	-58.4575	1919	MACN	9736
Diplodon sp.	Río Las Conchas	Buenos Aires	-34.4914	-58.6008	1919	MACN	9655
Diplodon sp.	Anchorena. Río de la Plata	Buenos Aires	-34.4869	-58.4804	1919	MACN	9735
Diplodon sp.	Anchorena. Río de la Plata	Buenos Aires	-34.4869	-58.4804	1920	MACN	10364
Diplodon sp.	Río de la Plata	Buenos Aires	-34.4855	-58.456	1917	MACN	9491
Diplodon sp.	Río de la Plata	Buenos Aires	-34.4855	-58.456	1920	MACN	11873
Diplodon sp.	Río de la Plata	Buenos Aires	-34.4855	-58.456	1920	MACN	11939
Diplodon sp.	Río de la Plata	Buenos Aires	-34.4855	-58.456	-	MACN	19290
Diplodon sp.	Río de la Plata	Buenos Aires	-34.4855	-58.456	1945	MACN	25938
Diplodon sp.	-	Buenos Aires	-34.4833	-58.5322	1917	MACN	9491
Diplodon sp.	-	Buenos Aires	-34.4833	-58.5322	1917	MACN	9491
Diplodon sp.	-	Buenos Aires	-34.4833	-58.5322	1916	MACN	9502
Diplodon sp.	-	Buenos Aires	-34.4833	-58.5322	1918	MACN	9517
Diplodon sp.	-	Buenos Aires	-34.4833	-58.5322	1916	MACN	32098
Diplodon sp.	Martínez. Río de La Plata	Buenos Aires	-34.481	-58.4817	1915	MACN	20756
Diplodon sp.	Río de la Plata. Martínez	Buenos Aires	-34.479	-58.4832	1915	MACN	9494
Diplodon sp.	Río Luján	Buenos Aires	-34.4776	-58.9958	-	MLP	2017
Diplodon sp.	Río de la Plata. Anchorena	Buenos Aires	-34.4612	-58.4999	1919	MACN	10225
Diplodon sp.	San Isidro	Buenos Aires	-34.4583	-58.5015	1948	MLP	1797
Diplodon sp.	Río de la Plata. San Isidro	Buenos Aires	-34.4575	-58.5023	1948	MACN	6657
Diplodon sp.	Río de la Plata. San Isidro	Buenos Aires	-34.4575	-58.5023	1920	MACN	11940
Diplodon sp.	-	Buenos Aires	-34.4567	-58.5629	1934	MACN	21615
Diplodon sp.	-	Buenos Aires	-34.4567	-58.5629	1931	MACN	23424
Diplodon sp.	-	Buenos Aires	-34.4567	-58.5629	1931	MACN	27492
Diplodon sp.	San Fernando. Río Luján. frente al Arroyo Pajarito	Buenos Aires	-34.43	-58.549	-	MLP	6228
Diplodon sp.	Riachos de Tigre	Buenos Aires	-34.4177	-58.5924	-	MACN	19379
Diplodon sp.	Riachos de Tigre	Buenos Aires	-34.4177	-58.5924	-	MACN	19380
Diplodon sp.	Río Luján. Luján	Buenos Aires	-34.3726	-58.6558	-	MACN	376
Diplodon sp.	Río Luján	Buenos Aires	-34.3726	-58.6558	-	MACN	9097
Diplodon sp.	Río Luján	Buenos Aires	-34.3726	-58.6558	1920	MACN	11570
Diplodon sp.	Río Luján	Buenos Aires	-34.3726	-58.6558	-	MACN	19405
Diplodon sp.	Río Luján	Buenos Aires	-34.3726	-58.6558	1943	MACN	25633
Diplodon sp.	Río Capitán. Delta de Paraná	Buenos Aires	-34.3344	-58.5655	-	MACN	18210
Diplodon sp.	Isla Martín García. Playa Aeroplano	Buenos Aires	-34.1879	-58.2448	1995	MLP	11832
Diplodon sp.	Isla Martín García	Buenos Aires	-34.1826	-58.2514	-	MACN	599
Diplodon sp.	Isla Martín García	Buenos Aires	-34.1826	-58.2514	-	MACN	600
Diplodon sp.	Isla Martín García	Buenos Aires	-34.1826	-58.2514	-	MACN	601
Diplodon sp.	Isla Martín García	Buenos Aires	-34.1826	-58.2514	1933	MACN	698
Diplodon sp.	Isla Martín García	Buenos Aires	-34.1826	-58.2514	1921	MACN	12940
Diplodon sp.	Isla Martín García	Buenos Aires	-34.1826	-58.2514	1932	MACN	20736
Diplodon sp.	Gualeguaychú. Delta del Paraná. Ibicuycito	Entre Ríos	-33.8427	-58.8963	1938	MLP	1750
Diplodon sp.	Gualeguaychú. Delta del Paraná. Ibicuycito	Entre Ríos	-33.8427	-58.8963	1939	MLP	1750
Diplodon sp.	Arroyo Brazo Chico. a 10 Km de Río Uruguay	Entre Ríos	-33.8092	-58.6041	1992	MLP	5271
Diplodon sp.	Gualeguaychú. Delta del Paraná. Brazo Largo	Entre Ríos	-33.7743	-58.7463	1936	MLP	1750
Diplodon sp.	Gualeguaychú. Delta del Paraná. Brazo Largo	Entre Ríos	-33.7743	-58.7463	1939	MLP	1750
Diplodon sp.	Gualeguaychú. Delta del Paraná. Brazo de la Tinta	Entre Ríos	-33.7398	-58.5899	1940	MLP	1750
Diplodon sp.	Gualeguaychú. Delta del Paraná. Brazo de la Tinta	Entre Ríos	-33.7398	-58.5899	1940	MLP	1750
Diplodon sp.	Gualeguaychú. Brazo de la Tinta	Entre Ríos	-33.7398	-58.5899	-	MLP	2020
Diplodon sp.	Gualeguaychú. Brazo de la Tinta	Entre Ríos	-33.7398	-58.5899	1940	MLP	8481
Diplodon sp.	Río Paraná	Buenos Aires	-33.7383	-59.4164	1934	MACN	537
Diplodon sp.	Isla Martín García	Buenos Aires	-33.4872	-59.9482	-	MLP	1343
Diplodon sp.	Isla Martín García	Buenos Aires	-33.4872	-59.9482	-	MLP	1746
Diplodon sp.	Isla Martín García	Buenos Aires	-33.4872	-59.9482	-	MLP	1753
Diplodon sp.	Isla Martín García	Buenos Aires	-33.4872	-59.9482	-	MLP	1764
Diplodon sp.	Isla Martín García	Buenos Aires	-33.4872	-59.9482	-	MLP	1766
Diplodon sp.	Isla Martín García	Buenos Aires	-33.4872	-59.9482	-	MLP	1770
Diplodon sp.	Isla Martín García	Buenos Aires	-33.4872	-59.9482	-	MLP	2012
Diplodon sp.	Río Paraná. San Nicolás	Buenos Aires	-33.3316	-60.2053	-	MACN	5245
Diplodon sp.	Río Paraná. San Nicolás	Buenos Aires	-33.3316	-60.2053	-	MACN	5246
Diplodon sp.	Río Paraná. San Nicolás	Buenos Aires	-33.3316	-60.2053	-	MACN	5393
Diplodon sp.	San Nicolás	Buenos Aires	-33.3316	-60.2053	1997	MLP	11803
Diplodon sp.	Villa Constitucion. Isla Cafferata	Santa Fe	-33.2124	-60.3279	-	MLP	6063
Diplodon sp.	Arroyo del Sauce	Entre Ríos	-33.1481	-58.5537	1930	MACN	19125
Diplodon sp.	Arroyo del Cura. Gualeguaychú	Entre Ríos	-33.049	-58.5526	1920	MACN	10904
Diplodon sp.	Arroyo del Cura. Gualeguaychú	Entre Ríos	-33.049	-58.5526	1920	MACN	10905
Diplodon sp.	Arroyo del Cura. Gualeguaychú	Entre Ríos	-33.049	-58.5526	1920	MACN	10906
Diplodon sp.	Gualeguaychú	Entre Ríos	-33.015	-58.5263	1947	MLP	1990
Diplodon sp.	Gualeguaychú	Entre Ríos	-33.0122	-58.5249	1918	MACN	9341
Diplodon sp.	Gualeguaychú	Entre Ríos	-33.0122	-58.5249	1920	MACN	11956
Diplodon sp.	Gualeguaychú	Entre Ríos	-33.0122	-58.5249	1920	MACN	11957
Diplodon sp.	Gualeguaychú	Entre Ríos	-33.0122	-58.5249	1983	MACN	13884
Diplodon sp.	Gualeguaychú	Entre Ríos	-33.0122	-58.5249	1915	MACN	27494
Diplodon sp.	Rosario. Río Paraná	Santa Fe	-32.9427	-60.6673	-	MACN	34525
Diplodon sp.	Rosario	Santa Fe	-32.9427	-60.6673	1953	MLP	3690
Diplodon sp.	Arroyo El Gato. Gualeguaychú	Entre Ríos	-32.7503	-58.6834	-	MACN	16426
Diplodon sp.	Arroyo El Gato. Gualeguaychú	Entre Ríos	-32.7503	-58.6834	-	MACN	16427
Diplodon sp.	Arroyo El Gato. Gualeguaychú	Entre Ríos	-32.7503	-58.6834	-	MACN	16428
Diplodon sp.	Río Paraná. Puerto San Lorenzo	Santa Fe	-32.7313	-60.7275	-	MACN	5352
Diplodon sp.	Concepción del Uruguay. Arroyo de la China	Entre Ríos	-32.5082	-58.2684	1961	MLP	6636
Diplodon sp.	Río Nogoyá	Entre Ríos	-32.488	-59.7716	1960	MLP	6079
Diplodon sp.	Puerto Gaboto. Río Coronda	Santa Fe	-32.4139	-60.8184	1961	MLP	6681
Diplodon sp.	Entre Concepción del Uruguay y Colón. Arroyo Urquiza	Entre Ríos	-32.3393	-58.2636	1961	MLP	6093
Diplodon sp.	Arroyo El Pelado	Entre Ríos	-32.3289	-58.2478	2005	MLP	12006
Diplodon sp.	Arroyo Los Galpones. Diamante	Entre Ríos	-32.0695	-60.601	1924	MACN	14636
Diplodon sp.	San Fernando	Entre Ríos	-32.0359	-59.2989	1936	MACN	908
Diplodon sp.	-	Entre Ríos	-32.0359	-59.2989	-	MACN	14014
Diplodon sp.	Túmulo de Puerto Landa	Buenos Aires	-32.0359	-59.2989	1934	MACN	21906
Diplodon sp.	-	Entre Ríos	-32.0359	-59.2989	1938	MACN	23639
Diplodon sp.	Paraná	Entre Ríos	-31.7535	-60.5192	-	MLP	2495
Diplodon sp.	Paraná	Entre Ríos	-31.7513	-60.5212	-	MACN	5135
Diplodon sp.	Paraná	Entre Ríos	-31.7513	-60.5212	1934	MACN	21797
Diplodon sp.	Paraná	Entre Ríos	-31.7513	-60.5212	-	MACN	23441
Diplodon sp.	Parque Nacional Iguazú	Misiones	-31.7513	-60.5212	1994	MACN	36462
Diplodon sp.	Santo Tome. Cuatro Bocas	Santa Fe	-31.6823	-60.7363	-	MLP	2013-3
Diplodon sp.	Ciudad de Santa Fe. Parque del Sur	Santa Fe	-31.6646	-60.7107	1960	MLP	11714
Diplodon sp.	Lago del Parque del Sur	Santa Fe	-31.6622	-60.7104	1960	MLP	11786
Diplodon sp.	Madrejón Don Felipe	Santa Fe	-31.6484	-60.6092	1963	MLP	4437
Diplodon sp.	Río Paraná. Villa Urquiza	Entre Ríos	-31.6428	-60.3828	-	MACN	6306
Diplodon sp.	Arroyo El Tala. Nueva Escocia	Entre Ríos	-31.6424	-58.0333	-	MACN	17308
Diplodon sp.	Arroyo El Tala. Nueva Escocia	Entre Ríos	-31.6424	-58.0333	-	MACN	17310
Diplodon sp.	Arroyo Yeruá. Concordia	Entre Ríos	-31.6115	-58.0482	1927	MACN	5130
Diplodon sp.	Arroyo Yeruá. Concordia	Entre Ríos	-31.6115	-58.0482	-	MACN	17312
Diplodon sp.	Arroyo Yeruá	Entre Ríos	-31.6115	-58.0482	1927	MACN	30382
Diplodon sp.	Riacho Santa Fe. La Capital	Santa Fe	-31.6059	-60.7091	-	MACN	36127
Diplodon sp.	Laguna Guadalupe	Santa Fe	-31.5803	-60.629	-	MLP	1752
Diplodon sp.	Laguna Guadalupe	Santa Fe	-31.5803	-60.629	1945	MLP	2010
Diplodon sp.	Guadalupe. Boca de la Laguna Setubal	Santa Fe	-31.5803	-60.629	1959	MLP	11793
Diplodon sp.	Laguna Guadalupe	Santa Fe	-31.5803	-60.629	1945	MLP	1771-1
Diplodon sp.	Concordia. Arroyo Yeruaá	Entre Ríos	-31.4951	-58.1855	1954	MLP	6354
Diplodon sp.	Laguna San Pedro	Santa Fe	-31.3852	-60.5166	-	MLP	6028-2
Diplodon sp.	Concordia	Entre Ríos	-31.3807	-58.0326	1917	MACN	9347
Diplodon sp.	Arroyo Ayuí Grande	Entre Ríos	-31.2907	-57.9729	1967	MLP	6635
Diplodon sp.	Arroyo Ayuí	Entre Ríos	-31.273	-58.0044	1968	MLP	6190
Diplodon sp.	Concordia. Arroyo Ayuí Grande	Entre Ríos	-31.2728	-58.0034	2010	MLP	13513
Diplodon sp.	Concordia. Arroyo Yuqueri Grande	Entre Ríos	-31.2649	-58.2059	2010	MLP	13602
Diplodon sp.	Helvecia	Santa Fe	-31.102	-60.0866	-	MACN	6397
Diplodon sp.	Arroyo Gualeguaycito	Entre Ríos	-31.0788	-58.1439	-	MLP	6086
Diplodon sp.	Concordia. Arroyo Gualeguaycito	Entre Ríos	-31.0788	-58.1439	1970	MLP	6087
Diplodon sp.	Arroyo Gualeguaycito	Entre Ríos	-31.0788	-58.1439	-	MLP	6102
Diplodon sp.	Arroyo Gualeguaycito	Entre Ríos	-31.0788	-58.1439	1967	MLP	6644
Diplodon sp.	Salto Grande. Río Uruguay	Entre Ríos	-31.0738	-57.8823	-	MLP	6053
Diplodon sp.	Salto Grande. Río Uruguay	Entre Ríos	-31.0738	-57.8823	-	MLP	6287
Diplodon sp.	Salto Grande	Entre Ríos	-31.0738	-57.8823	1974	MLP	8478
Diplodon sp.	Federación	Entre Ríos	-30.9886	-57.9242	-	MLP	6621
Diplodon sp.	Río Uruguay. Federación	Entre Ríos	-30.9814	-57.9017	-	MACN	17314
Diplodon sp.	Río Uruguay. Federación	Entre Ríos	-30.9814	-57.9017	1927	MACN	23425
Diplodon sp.	Río Uruguay. Federación	Entre Ríos	-30.9814	-57.9017	1927	MACN	24304
Diplodon sp.	Río Uruguay. Federación	Entre Ríos	-30.9814	-57.9017	1927	MACN	30336
Diplodon sp.	Isla frente a Santa Elena	Entre Ríos	-30.9473	-59.8114	1921	MACN	12982
Diplodon sp.	Corrientes. Arroyo Yacaré	Corrientes	-30.7246	-57.9799	1960	MLP	6573
Diplodon sp.	Arroyo Tiguá	Entre Ríos	-30.6779	-58.0138	1964	MLP	6065
Diplodon sp.	Arroyo Tiguá afluente del Río Uruguay	Entre Ríos	-30.6779	-58.0138	1964	MLP	6145
Diplodon sp.	Arroyo Tiguá	Entre Ríos	-30.6779	-58.0138	1967	MLP	6632
Diplodon sp.	Curuzú Cuatiá	Corrientes	-29.7807	-58.0477	-	MLP	1769
Diplodon sp.	Curuzú Cuatiá	Corrientes	-29.7807	-58.0477	-	MLP	8487
Diplodon sp.	Paso de los Libres	Corrientes	-29.7336	-57.0939	1948	MLP	3929
Diplodon sp.	Paso de los Libres	Corrientes	-29.7336	-57.0939	1948	MLP	11586
Diplodon sp.	Paso de los Libres	Corrientes	-29.7336	-57.0939	1949	MLP	12000
Diplodon sp.	Paso de los Libres	Corrientes	-29.7336	-57.0939	1948	MLP	3926-1
Diplodon sp.	Paso de los Libres. Río Uruguay	Corrientes	-29.7286	-57.0836	2009	MLP	13039
Diplodon sp.	Río Itaguy. Paso de los Libres	Corrientes	-29.7256	-57.0858	1920	MACN	11932
Diplodon sp.	Isla Bieri. Laguna Los Ubajaises	Santa Fe	-29.6116	-59.5928	1953	MLP	6595
Diplodon sp.	Isla Bieri. frente a Puerto Malabrigo. Madrejón El Cagao	Santa Fe	-29.6116	-59.5928	1953	MLP	11790
Diplodon sp.	Romang. Río Paraná. Isla Bieri	Santa Fe	-29.5307	-59.5924	-	MLP	6351
Diplodon sp.	Romang. Laguna de Vargas	Santa Fe	-29.5196	-59.7206	-	MLP	4436
Diplodon sp.	Yapeyú	Corrientes	-29.4687	-56.8178	-	MLP	6432
Diplodon sp.	Goya. Lagunas cerca de Goya	Corrientes	-29.1497	-59.2912	-	MLP	2801
Diplodon sp.	Goya	Corrientes	-29.1497	-59.2912	-	MLP	2788-1
Diplodon sp.	-	Corrientes	-28.9836	-57.6416	-	MLP	8483
Diplodon sp.	-	Corrientes	-28.9836	-57.6416	1957	MLP	8485
Diplodon sp.	Río Santa Lucía	Corrientes	-28.1946	-58.2996	1949	MLP	8482
Diplodon sp.	Río Santa Lucía	Corrientes	-28.1946	-58.2996	1949	MLP	8484
Diplodon sp.	Arroyo Persiguero. San Ignacio	Misiones	-27.9323	-55.4613	1918	MACN	9555
Diplodon sp.	Río Santa Lucía	Corrientes	-27.5671	-57.3221	1924	MACN	5134
Diplodon sp.	Arroyo Garupá	Misiones	-27.5182	-55.8196	1969	MLP	6285
Diplodon sp.	Laguna en el interior de la Isla Apipé	Corrientes	-27.487	-56.8982	-	MACN	6420
Diplodon sp.	Laguna Guadalupe	Santa Fe	-27.487	-56.8982	-	MACN	19178
Diplodon sp.	Laguna Guadalupe	Santa Fe	-27.487	-56.8982	-	MACN	19192
Diplodon sp.	Resistencia	Chaco	-27.4618	-58.9855	-	MACN	5261
Diplodon sp.	Puerto Italia. Corrientes	Corrientes	-27.4564	-58.8217	-	MACN	14706
Diplodon sp.	Posadas. Arroyo Daiman afluente del Alto Paraná	Misiones	-27.4336	-55.8999	1961	MLP	6278
Diplodon sp.	Itá Ibaté. Río Paraná	Buenos Aires	-27.4228	-57.3373	-	MACN	6392
Diplodon sp.	Arroyo Yabebiry	Misiones	-27.4105	-55.2672	1968	MLP	6303
Diplodon sp.	Arroyo Antequera	Chaco	-27.4093	-58.8325	1924	MACN	14720
Diplodon sp.	Posadas	Misiones	-27.4067	-55.912	-	MACN	569
Diplodon sp.	Posadas	Misiones	-27.4067	-55.912	-	MACN	21604
Diplodon sp.	Posadas	Misiones	-27.3876	-55.9384	1935	MLP	6572
Diplodon sp.	Puerto Luján	Corrientes	-27.3728	-56.1458	-	MACN	552
Diplodon sp.	Puerto Luján	Corrientes	-27.3728	-56.1458	-	MACN	553
Diplodon sp.	Puerto Luján	Corrientes	-27.3728	-56.1458	-	MACN	554
Diplodon sp.	Puerto Luján	Corrientes	-27.3728	-56.1458	-	MACN	555
Diplodon sp.	Santa Ana	Misiones	-27.3695	-55.5824	-	MACN	734
Diplodon sp.	Posadas. Río Paraná	Misiones	-27.3541	-55.89	1961	MLP	6312
Diplodon sp.	Posadas. Río Paraná	Misiones	-27.3541	-55.89	1963	MLP	6317
Diplodon sp.	Riacho Iribucuá	Corrientes	-27.3059	-57.9472	1924	MACN	14690
Diplodon sp.	Yabebiri	Misiones	-27.2987	-55.5046	1917	MACN	9250
Diplodon sp.	Río Guaycurú	Chaco	-27.2895	-58.6854	-	MACN	728
Diplodon sp.	-	Corrientes	-27.2751	-58.2441	-	MACN	19150
Diplodon sp.	Riacho San Juan. Itatí	Corrientes	-27.2749	-58.2445	-	MACN	14695
Diplodon sp.	Río Alto Paraná. Itatí	Corrientes	-27.266	-58.2436	-	MACN	6324
Diplodon sp.	Parque Provincial Mocona. Saltos del Río Uruguay	Misiones	-27.1709	-53.9196	2006	MLP	12522
Diplodon sp.	Santo Pipo. Arroyo Santo Pipó sobre Ruta 12	Misiones	-27.1527	-55.4209	1997	MLP	5387
Diplodon sp.	Aristóbulo del Valle. Arroyo Cuña Pirú	Misiones	-27.0657	-54.8939	2000	MLP	5649
Diplodon sp.	Eldorado	Misiones	-26.4022	-54.6021	1944	MLP	1765
Diplodon sp.	Eldorado	Misiones	-26.4022	-54.6021	1943	MLP	4925
Diplodon sp.	Arroyo Urugua-í	Misiones	-26.2521	-53.6825	-	MLP	6289
Diplodon sp.	Arroyo Baycurú	Chaco	-26.1571	-59.6965	-	MACN	14718
Diplodon sp.	Paradero de Indios. a 5 cuadras	Chaco	-26.0546	-59.9417	-	MACN	13355
Diplodon sp.	Río Urugua-í. Puerto Bemberg	Misiones	-25.9198	-54.6212	1948	MLP	11599
Diplodon sp.	Puerto Libertad	Misiones	-25.919	-54.5819	1933	MACN	21608
Diplodon sp.	Puerto Libertad	Misiones	-25.919	-54.5819	1933	MACN	21609
Diplodon sp.	Parque Nacional Iguazú. Cataratas del Iguazú	Misiones	-25.8575	-54.3997	-	MACN	8776
Diplodon sp.	Cataratas. Río Iguazú	Misiones	-25.7044	-54.4391	1963	MLP	6071
Diplodon sp.	Parque Nacional Iguazú. Río Iguazú. Cataratas del Iguazú	Misiones	-25.7044	-54.4391	-	MLP	6665
Diplodon sp.	Iguazú. Isla del Medio. Salto Victoria	Misiones	-25.6985	-54.4369	-	MLP	2698-2
Diplodon sp.	Iguazú. Cataratas del Iguazú. Isla San Martín	Misiones	-25.6882	-54.4421	1995	MLP	5138
Diplodon sp.	Parque Nacional Iguazú. Playa Puerto Macuco	Misiones	-25.6423	-54.4661	2000	MLP	7055-1
Diplodon sp.	Alemania	Salta	-25.6256	-65.6123	-	MLP	6614
Diplodon sp.	Arroyo Yacuí	Misiones	-25.5953	-54.1543	2000	MLP	7054-1
Diplodon sp.	Arroyo Yacuí	Misiones	-25.5953	-54.1543	2000	MLP	7054-2
Diplodon sp.	Cataratas. Río Iguazú. Salto Mbigua	Misiones	-25.592	-54.577	1968	MLP	6587
Diplodon sp.	Puerto Canoas. Río Iguazú	Misiones	-25.5919	-54.5704	1968	MLP	6594
Diplodon sp.	Parque Nacional Iguazú. Río Iguazú. proximo a Puerto Canoas	Misiones	-25.5919	-54.5704	1968	MLP	6666
Diplodon sp.	Río Limay (lagunas)	-	-	-	-	MACN	9046
Diplodon sp.	Río Uruguay	-	-	-	-	MACN	273
Diplodon sp.	-	Buenos Aires	-	-	1916	MACN	9502
Diplodon sp.	-	Buenos Aires	-	-	-	MACN	11537
Diplodon sp.	Arroyo Barquita, delta del Paraná	Buenos Aires	-	-	1915	MACN	8831
Diplodon sp.	Arroyo de la Estancia Catella, Punta Indio	Buenos Aires	-	-	1919	MACN	9719
Diplodon sp.	Arroyo de la Estancia Catella, Punta Indio	Buenos Aires	-	-	1919	MACN	9719
Diplodon sp.	Arroyo Las Cañas, Punta Lara	Buenos Aires	-	-	-	MACN	20089
Diplodon sp.	Arroyo Miguelete, Punta Lara	Buenos Aires	-	-	1920	MACN	11879
Diplodon sp.	Arroyo Pereyra	Buenos Aires	-	-	1919	MACN	9762
Diplodon sp.	Arroyo Sarandí, Río de la Plata	Buenos Aires	-	-	1919	MACN	9703
Diplodon sp.	Arroyo Sarandí, Río de la Plata	Buenos Aires	-	-	1919	MACN	9703
Diplodon sp.	Bancalari	Buenos Aires	-	-	1919	MACN	9599
Diplodon sp.	Buenos Aires	Buenos Aires	-	-	-	MACN	9551
Diplodon sp.	Carhue, cerca de Guamini	Buenos Aires	-	-	1920	MACN	10786
Diplodon sp.	Laferrere, Río de la Matanza	Buenos Aires	-	-	-	MACN	15465
Diplodon sp.	Punta Lara, Arroyo Las Cañas	Buenos Aires	-	-	1936	MACN	31719
Diplodon sp.	Río de la Plata, al S del Río Santiago	Buenos Aires	-	-	1915	MACN	8772
Diplodon sp.	Río de las Conchas, Puente Marquez	Buenos Aires	-	-	1920	MACN	11941
Diplodon sp.	Río Las Conchas, Bellavista	Buenos Aires	-	-	1934	MACN	21906
Diplodon sp.	Río Las Conchas, Moreno	Buenos Aires	-	-	1934	MACN	21614
Diplodon sp.	Río Lujan, Laferrere	Buenos Aires	-	-	-	MACN	20141
Diplodon sp.	Río Lujan, Zelaya	Buenos Aires	-	-	1932	MACN	9412
Diplodon sp.	Río Lujan, Zelaya	Buenos Aires	-	-	-	MACN	14745
Diplodon sp.	Río Lujan, Zelaya	Buenos Aires	-	-	1931	MACN	23424
Diplodon sp.	Villa Elisa	Buenos Aires	-	-	1919	MACN	9732
Diplodon sp.	-	Buenos Aires	-	-	1917	MACN	9491
Diplodon sp.	-	Buenos Aires	-	-	1917	MACN	9491
Diplodon sp.	-	Buenos Aires	-	-	1916	MACN	9502
Diplodon sp.	-	Buenos Aires	-	-	1918	MACN	9517
Diplodon sp.	-	Buenos Aires	-	-	1931	MACN	27492
Diplodon sp.	-	Buenos Aires	-	-	1916	MACN	32098
Diplodon sp.	Arroyo Antequera	Chaco	-	-	-	MACN	14721
Diplodon sp.	Arroyo Baycurú	Chaco	-	-	-	MACN	14718
Diplodon sp.	Estero del Riacho Ancho	Chaco	-	-	1924	MACN	14717
Diplodon sp.	Río de la Plata, Cerca de la Ciudad de Buenos Aires	Ciudad Autonoma de Buenos Aires	-	-	1919	MACN	38148
Diplodon sp.	Esteros del Iberá, Laguna Itati, Rincon del Diablo	Corrientes	-	-	-	MACN	12968
Diplodon sp.	Esteros del Iberá, Laguna Itati, Rincon del Diablo	Corrientes	-	-	-	MACN	12968
Diplodon sp.	Riachuelo	Corrientes	-	-	1927	MACN	17607
Diplodon sp.	-	Corrientes	-	-	-	MACN	19150
Diplodon sp.	Arroyo entre Curuzú Cuatiá y Solari	Corrientes	-	-	1941	MLP	1994
Diplodon sp.	Arroyo Mandisovi	Entre Ríos	-	-	-	MACN	13077
Diplodon sp.	Arroyo de la Virgen	Entre Ríos	-	-	-	MACN	17212
Diplodon sp.	Arroyo Los Galpones, Diamante	Entre Ríos	-	-	1924	MACN	14363
Diplodon sp.	Arroyo Mandisovi	Entre Ríos	-	-	-	MACN	13080
Diplodon sp.	Arroyo Santa Bárbara	Entre Ríos	-	-	-	MACN	16460
Diplodon sp.	Arroyo Santa Bárbara	Entre Ríos	-	-	-	MACN	16431
Diplodon sp.	Arroyo Yeruá	Entre Ríos	-	-	1927	MACN	30382
Diplodon sp.	Arroyo Yeruá, Concordia	Entre Ríos	-	-	1937	MACN	5130
Diplodon sp.	Arroyo Yeruá, Concordia	Entre Ríos	-	-	-	MACN	17312
Diplodon sp.	Laguna Negra, Federacion	Entre Ríos	-	-	-	MACN	17315
Diplodon sp.	Laguna Negra, Federacion	Entre Ríos	-	-	-	MACN	17316
Diplodon sp.	Río Uruguay, al N de Colón	Entre Ríos	-	-	-	MACN	17467
Diplodon sp.	Río Uruguay, al N de Colón	Entre Ríos	-	-	-	MACN	17468
Diplodon sp.	Salto Grande, Río Uruguay, Concordia	Entre Ríos	-	-	-	MACN	14534
Diplodon sp.	-	Entre Ríos	-	-	-	MACN	14014
Diplodon sp.	Arroyo El Salvador afluente del Uruguay	Entre Ríos	-	-	-	MLP	6276
Diplodon sp.	Arroyo Palacios	Entre Ríos	-	-	1961	MLP	6420
Diplodon sp.	Gualeguaychú. Delta del Paraná. Paranácito	Entre Ríos	-	-	1939	MLP	1750
Diplodon sp.	Gualeguaychú. Delta del Paraná. Paranácito	Entre Ríos	-	-	1940	MLP	1750
Diplodon sp.	Laguna Estevez	Entre Ríos	-	-	1952	MLP	3629
Diplodon sp.	Posadas, Arroyo Paraná	Misiones	-	-	1961	MLP	6664
Diplodon sp.	Arroyo Persiguero	Misiones	-	-	-	MACN	17089
Diplodon sp.	Arroyo Persiguero	Misiones	-	-	-	MACN	17090
Diplodon sp.	Arroyo Persiguero, San Ignacio	Misiones	-	-	1918	MACN	9555
Diplodon sp.	Arroyo San Ignacio	Misiones	-	-	1917	MACN	9250
Diplodon sp.	Yabebiri	Misiones	-	-	1917	MACN	9250
Diplodon sp.	Arroyo Ñacanguazu, cruce con Ruta 12	Misiones	-	-	1991	MLP	7062
Diplodon sp.	Ruta provincial 220, Arroyo Azul, afluente Garuape	Misiones	-	-	2004	MLP	7506
Diplodon sp.	Parque Nacional Nahuel Huapi, Villa La Angostura, extremo N del Lago Correntoso	Neuquen	-	-	1942	MACN	3115
Diplodon sp.	Lago Nahuel Huapi, peninsula Beatriz	Neuquén	-	-	-	MACN	9347
Diplodon sp.	Parque Nacional Nahuel Huapi, Arroyo del Medio, cerca del limite entre Río Negro y Neuquen	Río Negro	-	-	1932	MACN	20958
Diplodon sp.	Parque Nacional Nahuel Huapi, San Carlos de Bariloche, Lago Nahuel Huapi	Río Negro	-	-	-	MACN	19059
Diplodon sp.	Parque Nacional Nahuel Huapi, Lago Moreno	Río Negro	-	-	1934	MACN	21794
Diplodon sp.	Puerto Blest	Río Negro	-	-	1918	MACN	9346
Diplodon sp.	Villa Llanquin, Río Limay	Río Negro	-	-	-	MACN	6766
Diplodon sp.	Valle de Calingasta	Salta	-	-	1932	MACN	20740
Diplodon sp.	Arroyo El Gusano, Río Paraná	Santa Fe	-	-	1951	MACN	9414
Diplodon sp.	Isla Jorge Esli	Santa Fe	-	-	1962	MLP	6052
Fossula fossiculifera	Ituzaingó. Apipé Grande	Corrientes	-27.506	-56.8569	1944	MLP	1775-1
Fossula fossiculifera	Paso de la Patria	Corrientes	-27.3144	-58.5762	-	MLP	5750
Fossula fossiculifera	Itatí	Corrientes	-27.2667	-58.2487	-	MLP	5844
Leila blainvilleana	Río Santiago	Buenos Aires	-34.8507	-57.8875	1919	MACN	9603
Leila blainvilleana	Río Santiago	Buenos Aires	-34.8507	-57.8875	1919	MACN	10265
Leila blainvilleana	Puerto Nuevo	Ciudad Autónoma de Buenos Aires	-34.5806	-58.3793	1920	MACN	11099
Leila blainvilleana	Puerto Nuevo	Ciudad Autónoma de Buenos Aires	-34.5806	-58.3793	-	MACN	18227
Leila blainvilleana	Río de la Plata	Buenos Aires	-34.4855	-58.456	-	MACN	28473
Leila blainvilleana	-	Buenos Aires	-34.4567	-58.5629	1920	MACN	11536
Leila blainvilleana	Punta Chica. Río de la Plata	Buenos Aires	-34.4498	-58.524	-	MACN	16987
Leila blainvilleana	Gualeguaychú. Brazo de la Tinta. arroyo	Entre Ríos	-33.7398	-58.5899	1940	MLP	9121
Leila blainvilleana	Río Uruguay. Puerto Basilio	Entre Ríos	-33.257	-58.4362	-	MACN	909
Leila blainvilleana	Río Paraná. Rosario	Santa Fe	-32.9332	-60.6426	-	MACN	7782
Leila blainvilleana	Puerto Gaboto	Santa Fe	-32.4139	-60.8184	-	MLP	5887
Leila blainvilleana	-	Entre Ríos	-32.0359	-59.2989	1945	MACN	25983
Leila blainvilleana	Santa Fe. Parque General Belgrano. Lago del Sur	Santa Fe	-31.6622	-60.7104	-	MLP	6015
Leila blainvilleana	Río Colastiné	Santa Fe	-31.6048	-60.5137	-	MLP	5891
Leila blainvilleana	Ciudad de Santa Fe. Laguna Gaudalupe	Santa Fe	-31.5803	-60.629	1963	MLP	5756
Leila blainvilleana	Laguna Guadalupe	Santa Fe	-31.5803	-60.629	1963	MLP	5988
Leila blainvilleana	Río Paraná. Reconquista	Santa Fe	-29.2115	-59.5572	-	MACN	6342
Leila blainvilleana	Río Paraguay. Colonia Bouvier	Formosa	-25.4136	-57.5884	-	MACN	6287
Leila blainvilleana	Paraná. Río Paraná. Isla El Cortao	Entre Ríos	-	-	1954	MLP	5901
Leila blainvilleana	Laguna proxima al aeropuerto	Salta	-	-	-	FML	667
Leila blainvilleana	Hickmann	Salta	-	-	1950	MLP	9123
Leila blainvilliana	Salados	Buenos Aires	-	-	1920	MACN	11943
Leila blainvilliana	-	Buenos Aires	-	-	1920	MACN	11536
Leila sp.	Río Paraguay. alrededores de Formosa	Formosa	-26.196	-58.1464	-	MACN	18616
Leila sp.	Cocha Endara, Comuna Boca Amigos	Ciudad Autonoma de Buenos Aires	-	-	1920	MACN	37104
Monocondylaea corrientesensis	Ciudad de Santa Fe. Boca de la Laguna Guadalupe	Santa Fe	-31.5573	-60.6084	1960	MLP	5724
Monocondylaea corrientesensis	Concordia. Arroyo Gualeguaycito	Entre Ríos	-31.0788	-58.1439	1970	MLP	5792
Monocondylaea corrientesensis	Arroyo Gualeguaycito	Entre Ríos	-31.0788	-58.1439	-	MLP	5812
Monocondylaea corrientesensis	Paso de los Libres	Corrientes	-29.7336	-57.0939	1948	MLP	9435
Monocondylaea corrientesensis	Paso de los Libres	Corrientes	-29.7336	-57.0939	1948	MLP	3926-2
Monocondylaea corrientesensis	Romang. Laguna de Vargas	Santa Fe	-29.5196	-59.7206	-	MLP	5732
Monocondylaea corrientesensis	Paso Cerrito. Río Batel	Corrientes	-28.2967	-58.0366	1949	MLP	9436
Monocondylaea corrientesensis	San Javier. Río Uruguay	Misiones	-27.8805	-55.1263	1948	MLP	4390-1
Monocondylaea corrientesensis	San Javier	Misiones	-27.8659	-55.1501	1945	MLP	1782
Monocondylaea corrientesensis	San Javier	Misiones	-27.8659	-55.1501	-	MLP	4388
Monocondylaea corrientesensis	Arroyo Garupá	Misiones	-27.5182	-55.8196	1969	MLP	5867
Monocondylaea corrientesensis	Posadas. Río Daiman	Misiones	-27.4336	-55.8999	1961	MLP	5958
Monocondylaea corrientesensis	Laguna del Arroyo Malabrigo	Santa Fe	-	-	1951	MLP	3707
Monocondylaea minuana	Nuñez. Ciudad Universitaria	Ciudad Autónoma de Buenos Aires	-34.5397	-58.4406	-	MLP	4082
Monocondylaea minuana	Gualeguaychú. Brazo de la Tinta	Entre Ríos	-33.7398	-58.5899	1940	MLP	1780
Monocondylaea minuana	Concepción del Uruguay. Arroyo de la China	Entre Ríos	-32.5082	-58.2684	1961	MLP	5730
Monocondylaea minuana	Entre Concepción del Uruguay y Colón. Arroyo Urquiza	Entre Ríos	-32.3393	-58.2636	1961	MLP	5822
Monocondylaea minuana	Salto Grande. Río Uruguay	Entre Ríos	-31.0738	-57.8823	1964	MLP	5786
Monocondylaea minuana	Arroyo Tiguá	Entre Ríos	-30.6779	-58.0138	1964	MLP	6019
Monocondylaea minuana	Chajari. Tiguá	Entre Ríos	-30.6744	-58.0076	1961	MLP	5735
Monocondylaea minuana	Posadas. Arroyo Daiman afluente del Alto Paraná	Misiones	-27.4336	-55.8999	1961	MLP	5957
Monocondylaea minuana	Arroyo Palacios	Entre Ríos	-	-	1961	MLP	5834
Monocondylaea paraguayana	Ensenada. Río Santiago	Buenos Aires	-34.843	-57.9117	1943	MLP	5809
Monocondylaea paraguayana	Camino entre Paraná y Concepción del Uruguay. Arroyo Nogoyá	Entre Ríos	-32.463	-59.7712	-	MLP	5972
Monocondylaea paraguayana	Rosario del Tala. Río Gualeguay	Entre Ríos	-32.3037	-59.0764	1960	MLP	5938
Monocondylaea paraguayana	Paraná	Entre Ríos	-31.7535	-60.5192	-	MLP	1777
Monocondylaea paraguayana	Paraná	Entre Ríos	-31.7535	-60.5192	-	MLP	2805
Monocondylaea paraguayana	Río Colastiné sur	Santa Fe	-31.681	-60.6437	1952	MLP	3706
Monocondylaea paraguayana	Río Santa Fe. frente a la ciudad de Santa Fe	Santa Fe	-31.675	-60.7244	-	MLP	6582
Monocondylaea paraguayana	Ciudad de Santa Fe. Río Santa Fe. Club de Regatas	Santa Fe	-31.6423	-60.6846	1959	MLP	5788
Monocondylaea paraguayana	San Salvador. Río Uruguay	Entre Ríos	-31.6272	-58.5082	1950	MLP	3712
Monocondylaea paraguayana	Ciudad de Santa Fe. Laguna Gaudalupe	Santa Fe	-31.5803	-60.629	1963	MLP	5722
Monocondylaea paraguayana	Ciudad de Santa Fe. Laguna Gaudalupe	Santa Fe	-31.5803	-60.629	-	MLP	5733
Monocondylaea paraguayana	Guadalupe. Laguna Gaudalupe	Santa Fe	-31.5803	-60.629	1961	MLP	5828
Monocondylaea paraguayana	Monte Zapatero. Laguna Setubal	Santa Fe	-31.5799	-60.6534	-	MLP	5974
Monocondylaea paraguayana	Paso de los Libres	Corrientes	-29.7336	-57.0939	1948	MLP	3927
Monocondylaea paraguayana	Paso de los Libres	Corrientes	-29.7336	-57.0939	1948	MLP	13028
Monocondylaea paraguayana	Romang. Laguna de Vargas	Santa Fe	-29.5196	-59.7206	-	MLP	5711
Monocondylaea paraguayana	Ituzaingó. Apipé Grande	Corrientes	-27.506	-56.8569	1944	MLP	4389
Monocondylaea paraguayana	Alto Paraná	Corrientes	-27.3289	-56.471	-	MLP	1781
Monocondylaea paraguayana	Arroyo Palacios	Entre Ríos	-	-	1961	MLP	5833
Monocondylaea parchappii	Corrientes. Río Paraná	Corrientes	-27.4602	-58.8438	-	MLP	5715
Monocondylaea parchappii	Itatí	Corrientes	-27.2667	-58.2487	-	MLP	5723
Monocondylaea sp.	Ensenada	Buenos Aires	-34.8611	-57.9139	-	MLP	13195
Monocondylaea sp.	Arroyo Nogoyá	Misiones	-32.488	-59.7716	-	MLP	5742
Monocondylaea sp.	Colón. Arroyo La Leche	Entre Ríos	-32.2375	-58.1367	-	MLP	5749
Monocondylaea sp.	Santa Fe. Parque del Sur. Lago del Sur	Santa Fe	-31.6622	-60.7104	-	MLP	5716
Monocondylaea sp.	Colastiné. Río Colastiné	Santa Fe	-31.6194	-60.6749	1960	MLP	5717
Monocondylaea sp.	Colastiné. Río Colastiné	Santa Fe	-31.6194	-60.6749	-	MLP	5745
Monocondylaea sp.	Corrientes. Arroyo Yacaré	Corrientes	-30.7246	-57.9799	-	MLP	5731
Monocondylaea sp.	Chajari. Arroyo Tiguá	Entre Ríos	-30.7032	-58.0305	1961	MLP	5765
Monocondylaea sp.	Río Daiman	Misiones	-27.4336	-55.8999	-	MLP	5748
Mycetopoda legumen	Los Talas. La Plata. en una zanja cerca	Buenos Aires	-34.9062	-57.799	1915	MACN	9468
Mycetopoda legumen	Arroyo La Corbata. Los Talas	Buenos Aires	-34.9062	-57.799	1920	MACN	10376
Mycetopoda legumen	La Plata. Zanja calle 60. paralela canal Este	Buenos Aires	-34.8886	-57.909	1904	MLP	2803
Mycetopoda legumen	Gran Dock. Puerto de la Plata	Buenos Aires	-34.873	-57.8839	1920	MACN	11935
Mycetopoda legumen	Río Santiago	Buenos Aires	-34.8507	-57.8875	1919	MACN	10221
Mycetopoda legumen	Río Santiago	Buenos Aires	-34.8507	-57.8875	1919	MACN	10261
Mycetopoda legumen	Río Santiago. Isla Paulino	Buenos Aires	-34.8436	-57.8704	1919	MACN	9606
Mycetopoda legumen	Ensenada. Punta Lara. Arroyo Miguelín	Buenos Aires	-34.8323	-58.0198	1960	MLP	60011
Mycetopoda legumen	Punta Lara. Río de la Plata	Buenos Aires	-34.8075	-57.9794	1913	MACN	8417
Mycetopoda legumen	Puerto Nuevo	Ciudad Autónoma de Buenos Aires	-34.5806	-58.3793	1933	MACN	21465
Mycetopoda legumen	Río de la Plata	Buenos Aires	-34.4855	-58.456	1917	MACN	9491
Mycetopoda legumen	Punta Chica. Río de la Plata	Buenos Aires	-34.4498	-58.524	-	MACN	473
Mycetopoda legumen	Punta Chica. Río de la Plata	Buenos Aires	-34.4498	-58.524	-	MACN	16986
Mycetopoda legumen	Río Luján. Luján	Buenos Aires	-34.3726	-58.6558	1915	MACN	11937
Mycetopoda legumen	Arroyo del Sauce	Entre Ríos	-33.1481	-58.5537	1930	MACN	19126
Mycetopoda legumen	Arroyo del Cura. Gualeguaychú	Entre Ríos	-33.049	-58.5526	1920	MACN	10902
Mycetopoda legumen	Gualeguaychú	Entre Ríos	-33.0122	-58.5249	-	MACN	8723
Mycetopoda legumen	Gualeguaychú	Entre Ríos	-33.0122	-58.5249	1915	MACN	8724
Mycetopoda legumen	Río Paraná. Rosario	Santa Fe	-32.9332	-60.6426	1933	MACN	21472
Mycetopoda legumen	-	Entre Ríos	-32.0359	-59.2989	-	MACN	14015
Mycetopoda legumen	Río Colastiné. zona atracadero balsa	Santa Fe	-31.6648	-60.6021	-	MLP	5830
Mycetopoda legumen	Arroyo El Tala. Nueva Escocia	Entre Ríos	-31.6424	-58.0333	-	MACN	17319
Mycetopoda legumen	Ciudad de Santa Fe. Puente Colgante	Santa Fe	-31.6392	-60.6807	1960	MLP	6585
Mycetopoda legumen	Laguna Guadalupe	Santa Fe	-31.5803	-60.629	1962	MLP	5976
Mycetopoda legumen	Ciudad de Santa Fe. Laguna Setubal	Santa Fe	-31.5803	-60.629	-	MLP	5981
Mycetopoda legumen	Guadalupe. Boca de la Laguna Setubal	Santa Fe	-31.5803	-60.629	1960	MLP	6669
Mycetopoda legumen	Guadalupe. Boca de la Laguna Setubal	Santa Fe	-31.5803	-60.629	1959	MLP	11792
Mycetopoda legumen	Boca de la Laguna Setubal	Santa Fe	-31.5502	-60.6036	1960	MLP	6684
Mycetopoda legumen	Chajari. Arroyo Tiguá	Entre Ríos	-30.7032	-58.0305	1961	MLP	5807
Mycetopoda legumen	Arroyo Tiguá	Entre Ríos	-30.6779	-58.0138	1964	MLP	6021
Mycetopoda legumen	Paso de la Patria. Río Paraná	Corrientes	-27.3144	-58.5762	1963	MLP	6593
Mycetopoda legumen	-	-	-	-	-	MLP	9457
Mycetopoda legumen	Arroyo Las Cañas, Punta Lara	Buenos Aires	-	-	-	MACN	20090
Mycetopoda legumen	Arroyo Miguelete, Punta Lara	Buenos Aires	-	-	1920	MACN	11881
Mycetopoda legumen	Gran Dock, Puerto de La Plata	Buenos Aires	-	-	1920	MACN	11935
Mycetopoda legumen	-	Entre Ríos	-	-	-	MACN	14015
Mycetopoda legumen	Río Guaycuru	Formosa	-	-	-	MLP	6483
Mycetopoda siliquosa	Magdalena. Arroyo Juan Blanco	Buenos Aires	-35.1598	-57.4552	1951	MLP	209
Mycetopoda siliquosa	La Plata. Dique Nº 1	Buenos Aires	-34.8718	-57.9043	1899	MLP	2506
Mycetopoda siliquosa	Ensenada. Puerto de La Plata	Buenos Aires	-34.8612	-57.8935	-	MLP	1774
Mycetopoda siliquosa	La Plata. Puerto La Plata. Río de la Plata	Buenos Aires	-34.8612	-57.8935	1917	MLP	2028
Mycetopoda siliquosa	Ensenada. Puerto de La Plata	Buenos Aires	-34.8612	-57.8935	-	MLP	5777
Mycetopoda siliquosa	Ensenada. Puerto de La Plata	Buenos Aires	-34.8612	-57.8935	-	MLP	9458
Mycetopoda siliquosa	Río de la Plata	Buenos Aires	-34.8592	-57.635	1917	MLP	2019
Mycetopoda siliquosa	Río de la Plata	Buenos Aires	-34.8592	-57.635	1917	MLP	2019
Mycetopoda siliquosa	Río de la Plata	Buenos Aires	-34.8592	-57.635	-	MLP	5768
Mycetopoda siliquosa	Ensenada. Punta Lara. Río de La Plata	Buenos Aires	-34.8133	-57.9746	-	MLP	5798
Mycetopoda siliquosa	Arroyo Sarandí	Buenos Aires	-34.6802	-58.3397	-	MACN	16324
Mycetopoda siliquosa	Puerto Nuevo	Ciudad Autónoma de Buenos Aires	-34.5806	-58.3793	1920	MACN	11737
Mycetopoda siliquosa	Río de las Conchas. Bancalari	Buenos Aires	-34.4914	-58.6008	1945	MACN	25941
Mycetopoda siliquosa	Río de la Plata. Arroyo Pajarito	Buenos Aires	-34.4084	-58.5436	-	MLP	5797
Mycetopoda siliquosa	Río Paraná. San Nicolás	Buenos Aires	-33.3316	-60.2053	-	MACN	6427
Mycetopoda siliquosa	Río Gualeguaychú. Gualeguaychú	Entre Ríos	-33.0453	-58.5069	-	MACN	5196
Mycetopoda siliquosa	Gualeguaychú. Río Gualeguaychú	Entre Ríos	-33.0453	-58.5069	-	MLP	5767
Mycetopoda siliquosa	Camino entre Paraná y Concepción del Uruguay. Arroyo Nogoyá	Entre Ríos	-32.463	-59.7712	-	MLP	5971
Mycetopoda siliquosa	-	Entre Ríos	-32.0359	-59.2989	1945	MACN	25984
Mycetopoda siliquosa	Ciudad de Santa Fe. Laguna Gaudalupe	Santa Fe	-31.5803	-60.629	1963	MLP	5754
Mycetopoda siliquosa	Ciudad de Santa Fe. Laguna Gaudalupe	Santa Fe	-31.5803	-60.629	1963	MLP	5759
Mycetopoda siliquosa	Ciudad de Santa Fe. Laguna Gaudalupe	Santa Fe	-31.5803	-60.629	1963	MLP	5760
Mycetopoda siliquosa	Guadalupe. Boca de la Laguna Setubal	Santa Fe	-31.5803	-60.629	1960	MLP	6612
Mycetopoda siliquosa	Chajari. Arroyo Tiguá	Entre Ríos	-30.7032	-58.0305	1961	MLP	5764
Mycetopoda siliquosa	Romang. Laguna Vargas	Santa Fe	-29.5196	-59.7206	-	MLP	5801
Mycetopoda siliquosa	Romang. Laguna Vargas	Santa Fe	-29.5196	-59.7206	-	MLP	5890
Mycetopoda siliquosa	Romang. Arroyo Malabrigo	Santa Fe	-29.4457	-59.7538	-	MLP	5827
Mycetopoda siliquosa	Pindó. Villa Ocampo F.C.P.S.F.	Santa Fe	-28.4931	-59.3621	-	MACN	391
Mycetopoda siliquosa	Arroyo San Lorenzo	Corrientes	-28.0625	-58.6798	2002	MLP	7020-2
Mycetopoda siliquosa	Laguna Guadalupe	Santa Fe	-27.487	-56.8982	-	MACN	19173
Mycetopoda siliquosa	Río Guaycurú	Chaco	-27.2895	-58.6854	1935	MACN	727
Mycetopoda siliquosa	Arroyo Miguelete, Punta Lara	Buenos Aires	-	-	1981	MACN	11881
Mycetopoda siliquosa	Quilmes, Río de la Plata	Buenos Aires	-	-	1918	MLP	13211
Mycetopoda siliquosa	Entre Ríos	Entre Ríos	-	-	-	MACN	636
Mycetopoda soleniformis	Río San Javier, Vuelta del Dorado	Santa Fe	-	-	1962	MLP	5799
Mycetopoda sp.	Río Santiago. Río de la Plata	Buenos Aires	-34.8522	-57.8853	1918	MACN	9375
Mycetopoda sp.	Río Santiago	Buenos Aires	-34.8507	-57.8875	1919	MACN	9606
Mycetopoda sp.	Río Santiago	Buenos Aires	-34.8507	-57.8875	1919	MACN	10220
Mycetopoda sp.	Río Santiago	Buenos Aires	-34.8507	-57.8875	1919	MACN	10261
Mycetopoda sp.	Punta Lara. Río de la Plata	Buenos Aires	-34.8075	-57.9794	1919	MACN	9569
Mycetopoda sp.	Arroyo Sarandí	Buenos Aires	-34.6802	-58.3397	1919	MACN	9702
Mycetopoda sp.	Río de la Plata. Puerto Nuevo	Ciudad Autónoma de Buenos Aires	-34.5806	-58.3793	-	MACN	16833
Mycetopoda sp.	Punta Chica. Río de la Plata	Buenos Aires	-34.4498	-58.524	-	MACN	16986
Mycetopoda sp.	Canal San Fernando	Buenos Aires	-34.4339	-58.5654	1920	MACN	10521
Mycetopoda sp.	Río Luján. boca del Arroyo Pajarito	Buenos Aires	-34.4246	-58.5399	-	MACN	20188
Mycetopoda sp.	Río Luján. Boca del Pajarito	Buenos Aires	-34.4246	-58.5399	1934	MACN	28498
Mycetopoda sp.	Riachos de Tigre	Buenos Aires	-34.4177	-58.5924	-	MACN	19381
Mycetopoda sp.	Escuela común de Baradero	Buenos Aires	-33.8175	-59.4738	-	MACN	9432
Mycetopoda sp.	Río Paraná. San Nicolás	Buenos Aires	-33.3316	-60.2053	-	MACN	6428
Mycetopoda sp.	Río Paraná. Rosario. Arroyo Seco	Santa Fe	-33.1387	-60.4847	-	MACN	6369
Mycetopoda sp.	Río Paraná. Rosario	Santa Fe	-32.9332	-60.6426	-	MACN	5348
Mycetopoda sp.	Río Paraná. entre Rosario y Santa Fe	Santa Fe	-32.3096	-60.6777	-	MACN	8771
Mycetopoda sp.	Arroyo El Tala. Nueva Escocia	Entre Ríos	-31.6424	-58.0333	-	MACN	17320
Mycetopoda sp.	Esquina	Buenos Aires	-30.0147	-59.5268	1918	MACN	9391
Mycetopoda sp.	Río Santa Lucía	Corrientes	-27.5671	-57.3221	-	MACN	9043
Mycetopoda sp.	Río Santa Lucía	Corrientes	-27.5671	-57.3221	-	MACN	9043
Mycetopoda sp.	Laguna Guadalupe	Santa Fe	-27.487	-56.8982	-	MACN	19187
Mycetopoda sp.	Puerto Luján	Corrientes	-27.3728	-56.1458	-	MACN	545
Mycetopoda sp.	Arroyo Monte Lindo Chico. sobre ruta provincial 2. entre Colonia Pastoril y riacho He He	Formosa	-25.5617	-58.268	2004	MLP	11889
Mycetopoda sp.	Laguna Setubal	Santa Fe	-25.1344	-58.209	-	MACN	19262
Mycetopoda sp.	Escuela comun de Baradero	Buenos Aires	-	-	-	MACN	20178
Mycetopoda sp.	Arroyo Gutiérrez	Buenos Aires	-	-	-	MACN	20194
Mycetopoda sp.	Arroyo Gutiérrez, San Fernardo	Buenos Aires	-	-	-	MACN	18216
Mycetopoda sp.	Río de la Plata, Punta Lara, de los Ombues al Arroyo de Las Cañas	Buenos Aires	-	-	-	MACN	28490
Mycetopoda sp.	Río Santiago, Río de la Plata	Buenos Aires	-	-	1918	MACN	9375
Mycetopoda sp.	Río Santa Lucía, Est. Julio F.C.N.E.A.	Corrientes	-	-	1924	MACN	14713
Mycetopoda sp.	Pehuajo Norte, Arroyo Santa Bárbara	Entre Ríos	-	-	1926	MACN	30388
